# Supplementary material for: Spliceosomal component PRP-40 is a central regulator of microexon splicing
Source: Cell Rep. Author manuscript; Available in PMC 2021 Aug 20. (PMC8378409; doi:10.1016/j.celrep.2021.109464)
Supplement: 2 [file NIHMS1730369-supplement-2.xlsx]

## Sheet: cassette
Gene	AS_event_ID	chromosome	strand	upstream_exon_end_coor	cassette_exon_start_coor	cassette_exon_end_coor	downstream_exon_start_coor	pvalue	qvalue	deltaPSI_control-treatment	exon_size
ZK688.9	III_-_7881438_7881520_7881603_7882183	III	-	7881438	7881520	7881603	7882183	0.00737513	0.0250162	-0.0198121	83
Y105E8A.25	I_-_14567497_14569916_14569940_14570051	I	-	14567497	14569916	14569940	14570051	2.49881e-111	3.61866e-108	-0.594308	24
clp-1	III_+_7985175_7985342_7985351_7985663	III	+	7985175	7985342	7985351	7985663	5.87386e-184	2.56741e-180	-0.819197	9
gei-8	III_-_8114090_8114524_8114773_8115177	III	-	8114090	8114524	8114773	8115177	0.16469	0.284772	0.111813	249
Y105E8A.25	I_-_14590812_14590912_14590938_14592093	I	-	14590812	14590912	14590938	14592093	4.70621e-08	7.11783e-07	-0.0611929	26
dac-1	III_+_818616_818669_818771_818976	III	+	818616	818669	818771	818976	0.449665	0.590862	-0.0213081	102
unc-36	III_-_8197828_8198091_8198223_8199140	III	-	8197828	8198091	8198223	8199140	0.173297	0.295748	0.0686836	132
R05D3.12	III_+_8384232_8384376_8384550_8385298	III	+	8384232	8384376	8384550	8385298	3.10645e-06	3.10384e-05	-0.178852	174
doxa-1	III_+_8582845_8582893_8582977_8583203	III	+	8582845	8582893	8582977	8583203	0.173027	0.295418	-0.0291024	84
twk-7	III_-_8641290_8641800_8641890_8643261	III	-	8641290	8641800	8641890	8643261	0.167488	0.288437	-0.0115806	90
hipr-1	III_+_8724744_8724800_8724847_8724986	III	+	8724744	8724800	8724847	8724986	8.5344e-125	1.58197e-121	-0.597643	47
ZK370.4	III_-_8728483_8728659_8728692_8728751	III	-	8728483	8728659	8728692	8728751	5.60426e-45	1.35972e-42	-0.289492	33
mig-22	III_-_8766395_8766523_8766556_8766639	III	-	8766395	8766523	8766556	8766639	3.38719e-14	1.25272e-12	-0.0995563	33
dos-1	III_+_9104688_9104741_9104817_9105260	III	+	9104688	9104741	9104817	9105260	0.571981	0.69788	-0.011592	76
pef-1	III_-_925144_925380_925575_926197	III	-	925144	925380	925575	926197	4.10359e-20	2.60499e-18	-0.455524	195
clip-1	III_-_9266198_9267415_9267619_9267822	III	-	9266198	9267415	9267619	9267822	3.80064e-05	0.00028266	-0.196019	204
srx-45	III_-_9304148_9304351_9304502_9304555	III	-	9304148	9304351	9304502	9304555	0.232109	0.366542	-0.0609015	151
rgr-1	III_+_9396699_9396930_9396948_9397858	III	+	9396699	9396930	9396948	9397858	8.84951e-14	3.09974e-12	-0.525978	18
F54C8.6	III_-_9446604_9448255_9448332_9449743	III	-	9446604	9448255	9448332	9449743	0.112472	0.214412	-0.168268	77
unc-16	III_+_9547931_9547996_9548053_9548564	III	+	9547931	9547996	9548053	9548564	1.17874e-05	0.000100726	-0.0600832	57
unc-16	III_+_9553723_9554097_9554181_9554441	III	+	9553723	9554097	9554181	9554441	0.000687519	0.00345519	-0.201635	84
K11H3.5	III_+_9843903_9844562_9844631_9845206	III	+	9843903	9844562	9844631	9845206	0.429788	0.57224	0.03928	69
Y55F3AM.9	IV_-_1006564_1007293_1007415_1007535	IV	-	1006564	1007293	1007415	1007535	0.376669	0.521301	-0.00136243	122
rbm-39	IV_+_1012957_1013074_1013140_1013330	IV	+	1012957	1013074	1013140	1013330	0.0608281	0.133455	0.0506742	66
gta-1	IV_+_10182027_10182069_10182167_10182490	IV	+	10182027	10182069	10182167	10182490	0.134022	0.244908	-0.00102989	98
smp-1	I_+_14813829_14814385_14814432_14814477	I	+	14813829	14814385	14814432	14814477	0.248041	0.384713	-0.0173553	47
unc-43	IV_-_10334169_10336111_10336264_10337630	IV	-	10334169	10336111	10336264	10337630	0.000240259	0.0014149	0.0623903	153
mec-3	IV_-_10461101_10461242_10461293_10461687	IV	-	10461101	10461242	10461293	10461687	4.99633e-12	1.40836e-10	-0.549899	51
blmp-1	I_+_10412946_10413361_10413409_10413491	I	+	10412946	10413361	10413409	10413491	0.0440341	0.103347	-0.0494403	48
eva-1	I_-_14832132_14832840_14832867_14834696	I	-	14832132	14832840	14832867	14834696	6.90075e-05	0.000478509	-0.142487	27
epi-1	IV_+_10677602_10677673_10677769_10677931	IV	+	10677602	10677673	10677769	10677931	0.0606246	0.13309	-0.144668	96
dnc-1	IV_-_10930237_10930395_10930422_10930630	IV	-	10930237	10930395	10930422	10930630	7.08686e-13	2.20707e-11	-0.0738721	27
dnc-1	IV_-_10931372_10931475_10931565_10931628	IV	-	10931372	10931475	10931565	10931628	6.56276e-05	0.000457675	-0.0219937	90
kdin-1	IV_+_11042433_11042535_11042622_11042927	IV	+	11042433	11042535	11042622	11042927	0.00155852	0.00690634	-0.136644	87
F54D1.6	IV_+_11293701_11293777_11293803_11294260	IV	+	11293701	11293777	11293803	11294260	2.58578e-05	0.000200817	-0.0413758	26
kin-4	IV_+_11445570_11445639_11445908_11446325	IV	+	11445570	11445639	11445908	11446325	0.296354	0.438443	-0.0103859	269
rib-1	IV_+_11579752_11579801_11579882_11581205	IV	+	11579752	11579801	11579882	11581205	0.000286414	0.0016449	0.0182644	81
NONE	IV_-_11616370_11616416_11616533_11616578	IV	-	11616370	11616416	11616533	11616578	0.4619	0.601862	0.0693865	117
ZK809.9	IV_+_11666035_11666127_11666185_11666280	IV	+	11666035	11666127	11666185	11666280	0.119746	0.224881	-0.0582359	58
magi-1	IV_+_11727937_11728118_11728228_11728369	IV	+	11727937	11728118	11728228	11728369	3.15678e-07	4.02555e-06	-0.0772626	110
let-653	IV_+_11888584_11888696_11888816_11889555	IV	+	11888584	11888696	11888816	11889555	0.00975927	0.0313478	0.0318662	120
ZK822.5	IV_+_11939486_11939784_11939859_11939905	IV	+	11939486	11939784	11939859	11939905	0.0588593	0.13009	0.043498	75
unc-22	IV_-_11993095_11993339_11993366_11993471	IV	-	11993095	11993339	11993366	11993471	1.58302e-06	1.7164e-05	-0.340645	27
T12G3.2	IV_-_12039332_12039389_12039461_12039508	IV	-	12039332	12039389	12039461	12039508	7.77092e-06	6.97183e-05	0.169801	72
F11A10.6	IV_-_12088289_12088335_12088409_12088909	IV	-	12088289	12088335	12088409	12088909	2.4181e-06	2.48524e-05	0.0169064	74
kin-1	I_+_14950411_14950895_14951157_14951440	I	+	14950411	14950895	14951157	14951440	0.0647297	0.140308	0.082962	262
Y39C12A.9	IV_-_12258036_12258495_12258735_12259049	IV	-	12258036	12258495	12258735	12259049	0.0756439	0.158372	-0.0150197	240
best-22	IV_+_12352311_12353013_12353055_12353142	IV	+	12352311	12353013	12353055	12353142	0.000118868	0.000771604	-0.147903	42
best-22	IV_+_12353804_12353896_12353929_12354094	IV	+	12353804	12353896	12353929	12354094	5.2305e-25	4.85745e-23	-0.535563	33
F08G5.3	IV_-_12413239_12413744_12413801_12413852	IV	-	12413239	12413744	12413801	12413852	4.82489e-18	2.57296e-16	-0.587914	57
efa-6	IV_-_12611416_12611799_12611952_12613388	IV	-	12611416	12611799	12611952	12613388	0.00683135	0.0234985	0.0326517	153
T23B5.3	IV_+_12694468_12694551_12694652_12696862	IV	+	12694468	12694551	12694652	12696862	0.0444529	0.104104	0.0145478	101
unc-31	IV_+_12774435_12775091_12775127_12776124	IV	+	12774435	12775091	12775127	12776124	2.26483e-08	3.63711e-07	-0.371788	36
unc-31	IV_+_12783826_12784062_12784074_12784683	IV	+	12783826	12784062	12784074	12784683	8.47541e-15	3.36266e-13	-0.483185	12
F07C6.4	IV_+_12825855_12826549_12826762_12827546	IV	+	12825855	12826549	12826762	12827546	0.0444767	0.104143	0.0369597	213
M02B1.2	IV_+_12846101_12846659_12846767_12847239	IV	+	12846101	12846659	12846767	12847239	0.0703282	0.149643	-0.00510909	108
NONE	IV_-_12885469_12885587_12885697_12885737	IV	-	12885469	12885587	12885697	12885737	0.174248	0.296955	-0.0962234	110
mbk-2	IV_+_13033930_13034452_13034528_13034822	IV	+	13033930	13034452	13034528	13034822	2.21706e-20	1.43093e-18	-0.271422	76
unc-26	IV_-_13265983_13266127_13266145_13267137	IV	-	13265983	13266127	13266145	13267137	5.08497e-14	1.8424e-12	-0.345851	18
Y45F10B.13	IV_-_13549886_13549935_13550014_13550585	IV	-	13549886	13549935	13550014	13550585	0.0346941	0.0855372	0.00473797	79
Y45F10B.13	IV_-_13550943_13552155_13552215_13557404	IV	-	13550943	13552155	13552215	13557404	0.449922	0.591099	0.000324653	60
col-99	IV_-_138855_139235_139258_139333	IV	-	138855	139235	139258	139333	4.97828e-07	6.06942e-06	-0.287335	23
Y37A1B.17	IV_-_13965030_13970607_13970720_13972308	IV	-	13965030	13970607	13970720	13972308	0.069821	0.148872	-0.00220862	113
egl-23	IV_+_14010415_14010789_14010960_14011364	IV	+	14010415	14010789	14010960	14011364	0.354543	0.499494	0.00148466	171
col-99	IV_-_140698_140804_140981_141066	IV	-	140698	140804	140981	141066	0.00592404	0.0208982	0.0241885	177
cfp-1	IV_+_14077618_14078685_14078969_14080147	IV	+	14077618	14078685	14078969	14080147	0.000532078	0.00278076	-0.00563603	284
Y64G10A.7	IV_+_14305487_14306532_14306712_14308066	IV	+	14305487	14306532	14306712	14308066	0.00139652	0.00629291	-0.0811296	180
Y64G10A.7	IV_+_14309513_14309906_14310032_14311583	IV	+	14309513	14309906	14310032	14311583	7.75451e-06	6.96047e-05	0.267813	126
Y64G10A.7	IV_+_14312893_14313227_14313374_14313499	IV	+	14312893	14313227	14313374	14313499	0.0756798	0.158416	0.033539	147
Y57G11A.4	IV_+_14483430_14483577_14483665_14484158	IV	+	14483430	14483577	14483665	14484158	0.0350909	0.0862861	-0.00632505	88
tag-273	IV_-_14503724_14504012_14504036_14505030	IV	-	14503724	14504012	14504036	14505030	1.103e-22	8.57623e-21	-0.175153	24
Y57G11C.31	IV_+_14684398_14685803_14686106_14686765	IV	+	14684398	14685803	14686106	14686765	0.890697	0.933187	-9.90243e-05	303
Y57G11C.42	IV_+_14736923_14738281_14738608_14741629	IV	+	14736923	14738281	14738608	14741629	0.367008	0.511874	0.0868774	327
Y57G11C.9	IV_+_14787383_14787505_14787732_14787979	IV	+	14787383	14787505	14787732	14787979	0.206649	0.336626	0.0629501	227
Y57G11C.9	IV_+_14789514_14789849_14790065_14790146	IV	+	14789514	14789849	14790065	14790146	0.011334	0.0352572	-0.0701485	216
nuo-3	IV_-_14797073_14797133_14797182_14797383	IV	-	14797073	14797133	14797182	14797383	0.0185168	0.0521883	0.0544712	49
eps-8	IV_+_14893964_14894166_14894241_14894339	IV	+	14893964	14894166	14894241	14894339	0.894325	0.935239	0.00725452	75
npp-20	IV_-_1490948_1492043_1492314_1494628	IV	-	1490948	1492043	1492314	1494628	0.00928881	0.0301205	0.00198575	271
Y41E3.7	IV_+_15022492_15023401_15023440_15024127	IV	+	15022492	15023401	15023440	15024127	6.75049e-08	9.84034e-07	-0.225803	39
nhr-5	IV_+_15405434_15406392_15406440_15406481	IV	+	15405434	15406392	15406440	15406481	0.0165648	0.0477322	0.157562	48
C34H4.5	IV_-_1546560_1546965_1547192_1549745	IV	-	1546560	1546965	1547192	1549745	0.296002	0.43802	-0.00263108	227
Y105C5A.13	IV_+_15641339_15641386_15641441_15643521	IV	+	15641339	15641386	15641441	15643521	0.000221204	0.00132047	0.147728	55
Y43D4A.5	IV_+_16776451_16776523_16779289_16779365	IV	+	16776451	16776523	16779289	16779365	0.107516	0.207125	0.143049	2766
map-2	IV_-_16848605_16850156_16850729_16851531	IV	-	16848605	16850156	16850729	16851531	0.0139472	0.0416636	-0.00384364	573
map-2	IV_-_16853463_16853743_16853815_16854829	IV	-	16853463	16853743	16853815	16854829	0.864264	0.916412	-0.00777469	72
snx-13	IV_-_17085692_17086336_17086435_17086485	IV	-	17085692	17086336	17086435	17086485	1.57019e-08	2.5978e-07	0.0300439	99
sfa-1	IV_-_17108034_17108479_17108552_17108782	IV	-	17108034	17108479	17108552	17108782	0.00012757	0.00081982	-0.0733783	73
ZK550.6	IV_-_17261045_17261318_17261500_17261885	IV	-	17261045	17261318	17261500	17261885	0.00510232	0.0185492	-0.00213027	182
atgp-1	IV_+_17271072_17271113_17271134_17271267	IV	+	17271072	17271113	17271134	17271267	9.38138e-13	2.87148e-11	-0.0340295	21
clec-199	IV_+_17353463_17353526_17353556_17353604	IV	+	17353463	17353526	17353556	17353604	0.71489	0.810212	-0.0633332	30
clec-199	IV_+_17354964_17355279_17355315_17355381	IV	+	17354964	17355279	17355315	17355381	0.285726	0.42645	-0.0170109	36
clec-199	IV_+_17356590_17356905_17356947_17357209	IV	+	17356590	17356905	17356947	17357209	0.0964474	0.190719	-0.168162	42
C30H6.5	IV_+_17371965_17373478_17373718_17373800	IV	+	17371965	17373478	17373718	17373800	7.16803e-05	0.0004946	-0.111099	240
denn-4	IV_+_1929521_1930861_1931073_1933688	IV	+	1929521	1930861	1931073	1933688	0.00461146	0.0170796	-0.0329687	212
denn-4	IV_+_1934299_1934993_1935033_1935328	IV	+	1934299	1934993	1935033	1935328	0.102472	0.199607	0.0525504	40
denn-4	IV_+_1935604_1936376_1936415_1937423	IV	+	1935604	1936376	1936415	1937423	7.03205e-38	1.26799e-35	-0.718329	39
Y71G10AR.4	IV_+_2199138_2200406_2200576_2202372	IV	+	2199138	2200406	2200576	2202372	0.0107329	0.0337615	0.00496745	170
Y71G10AR.4	IV_+_2202749_2204146_2204488_2206413	IV	+	2202749	2204146	2204488	2206413	0.020457	0.0563782	-0.00289237	342
ppgn-1	IV_-_2345313_2347483_2347624_2348202	IV	-	2345313	2347483	2347624	2348202	0.00344198	0.0134308	0.0153535	141
aass-1	IV_+_248691_248767_248821_248924	IV	+	248691	248767	248821	248924	0.124574	0.231815	-0.0147623	54
Y69A2AR.31	IV_-_2654001_2654580_2654637_2654681	IV	-	2654001	2654580	2654637	2654681	0.0292684	0.0747448	-0.0429827	57
ubc-8	IV_-_2706602_2707049_2707126_2707174	IV	-	2706602	2707049	2707126	2707174	0.0360117	0.0881481	-0.00343886	77
Y94H6A.12	IV_-_2712175_2712590_2712654_2712893	IV	-	2712175	2712590	2712654	2712893	0.0767047	0.160094	-0.0102393	64
Y54G2A.11	IV_-_2768629_2769605_2769844_2770667	IV	-	2768629	2769605	2769844	2770667	0.00360183	0.0139512	-0.00369339	239
Y67D8C.9	IV_-_3085118_3086122_3086293_3086560	IV	-	3085118	3086122	3086293	3086560	0.00221001	0.00926909	0.149111	171
Y67D8A.2	IV_+_3240449_3241556_3241616_3243453	IV	+	3240449	3241556	3241616	3243453	8.21179e-40	1.58559e-37	-0.435286	60
F42A6.6	IV_-_3334245_3335056_3335147_3336019	IV	-	3334245	3335056	3335147	3336019	0.000163079	0.0010148	0.0288006	91
pxmp-4	IV_-_336631_336678_336810_336930	IV	-	336631	336678	336810	336930	0.00398848	0.0151649	0.0356856	132
B0546.3	IV_-_3379794_3380043_3380152_3380911	IV	-	3379794	3380043	3380152	3380911	0.180862	0.305152	-0.00363106	109
cdh-8	IV_+_354326_354411_354606_354654	IV	+	354326	354411	354606	354654	0.740661	0.83008	0.0628593	195
fmil-1	IV_-_3667241_3667434_3667476_3668626	IV	-	3667241	3667434	3667476	3668626	0.00884058	0.0289353	-0.155026	42
smgl-2	IV_+_3731770_3732462_3732736_3733633	IV	+	3731770	3732462	3732736	3733633	0.740013	0.829654	-0.00134635	274
M02B7.2	IV_+_3804087_3804131_3804304_3804486	IV	+	3804087	3804131	3804304	3804486	0.693556	0.793426	0.0085329	173
hlh-30	IV_-_4018161_4018256_4018331_4018485	IV	-	4018161	4018256	4018331	4018485	4.77613e-07	5.85376e-06	-0.1028	75
C35B1.2	IV_+_4098309_4100934_4101108_4101362	IV	+	4098309	4100934	4101108	4101362	0.000875091	0.00423703	-0.00952142	174
tsen-34	IV_+_4178556_4178735_4179009_4179261	IV	+	4178556	4178735	4179009	4179261	0.292885	0.434393	0.00468176	274
lgc-22	IV_+_4302466_4302571_4302619_4302772	IV	+	4302466	4302571	4302619	4302772	5.18587e-11	1.27625e-09	-0.0790477	48
Y71G12B.23	I_-_1670284_1670968_1671255_1671778	I	-	1670284	1670968	1671255	1671778	0.650375	0.760089	0.00317823	287
jmjd-1.2	IV_+_4661310_4661356_4661395_4661451	IV	+	4661310	4661356	4661395	4661451	0.00010923	0.00071616	0.189197	39
Y71G12B.13	I_+_1702149_1702367_1702475_1702570	I	+	1702149	1702367	1702475	1702570	3.26627e-06	3.24116e-05	-0.136885	108
tat-2	IV_-_4828111_4828526_4828644_4828749	IV	-	4828111	4828526	4828644	4828749	0.0154492	0.0451633	-0.0854009	118
Y9C9A.8	IV_+_4930733_4931108_4931192_4931239	IV	+	4930733	4931108	4931192	4931239	0.00115215	0.00535845	0.0687402	84
tni-4	IV_+_5204630_5204738_5204765_5205605	IV	+	5204630	5204738	5204765	5205605	1.49128e-08	2.47608e-07	-0.0244492	27
F56A11.4	IV_+_550654_550766_550886_551933	IV	+	550654	550766	550886	551933	0.197218	0.324801	0.336962	120
Y106G6H.16	I_+_10475168_10475217_10475301_10475349	I	+	10475168	10475217	10475301	10475349	0.0710719	0.15081	0.0353863	84
nhr-46	IV_-_5749483_5749608_5749890_5757388	IV	-	5749483	5749608	5749890	5757388	0.210143	0.340892	-0.05592	282
unc-44	IV_+_5981422_5982282_5982300_5982433	IV	+	5981422	5982282	5982300	5982433	2.98661e-25	2.83032e-23	-0.413459	18
pqn-22	IV_-_6027524_6028970_6029108_6029155	IV	-	6027524	6028970	6029108	6029155	0.0981727	0.193285	-0.166247	138
unc-77	IV_-_6157709_6157827_6157914_6158319	IV	-	6157709	6157827	6157914	6158319	0.312806	0.456328	0.031507	87
unc-77	IV_-_6165577_6165945_6166047_6166242	IV	-	6165577	6165945	6166047	6166242	0.203012	0.332089	-0.0354801	102
Y71G12B.32	I_-_1814239_1814868_1815295_1815840	I	-	1814239	1814868	1815295	1815840	0.718327	0.812834	-0.0031746	427
C49A9.3	IV_+_6222210_6222398_6222495_6222540	IV	+	6222210	6222398	6222495	6222540	0.329337	0.473746	0.0196101	97
seu-1	IV_+_6330012_6330159_6330294_6330382	IV	+	6330012	6330159	6330294	6330382	0.261171	0.399819	-0.017093	135
hrpf-2	IV_-_6375521_6375618_6375763_6375890	IV	-	6375521	6375618	6375763	6375890	0.053803	0.121133	-0.0178118	145
pqn-89	IV_+_6510001_6510223_6510338_6510639	IV	+	6510001	6510223	6510338	6510639	0.0997205	0.195511	-0.0260311	115
lec-11	IV_-_6588689_6589289_6589488_6589973	IV	-	6588689	6589289	6589488	6589973	0.0117941	0.0364148	-0.00181896	199
H34C03.2	IV_+_6758314_6758456_6758696_6759544	IV	+	6758314	6758456	6758696	6759544	0.00425597	0.0159958	0.0926169	240
T22D1.3	IV_+_6914235_6914809_6914845_6915076	IV	+	6914235	6914809	6914845	6915076	0.59545	0.716813	0.0363683	36
T22D1.3	IV_+_6916175_6916572_6916622_6916850	IV	+	6916175	6916572	6916622	6916850	0.023087	0.062058	-0.0126988	50
ufl-1	IV_-_7035630_7036472_7036590_7036784	IV	-	7035630	7036472	7036590	7036784	0.568422	0.695038	0.00207549	118
deb-1	IV_-_7090137_7090240_7090412_7090512	IV	-	7090137	7090240	7090412	7090512	0.664425	0.770928	0.000406027	172
deb-1	IV_-_7092524_7092786_7093026_7094208	IV	-	7092524	7092786	7093026	7094208	0.454348	0.595008	-0.0114769	240
kcc-1	IV_+_7210119_7213184_7213531_7213642	IV	+	7210119	7213184	7213531	7213642	0.0473119	0.109447	0.0452771	347
Y40C5A.4	IV_-_7349476_7349755_7349809_7349893	IV	-	7349476	7349755	7349809	7349893	0.0022279	0.0093289	-0.412755	54
egl-19	IV_+_7416956_7417494_7417608_7417658	IV	+	7416956	7417494	7417608	7417658	0.258199	0.396453	0.0353145	114
unc-82	IV_+_7436153_7436435_7436555_7436649	IV	+	7436153	7436435	7436555	7436649	0.597576	0.718626	-0.00973395	120
unc-82	IV_+_7437067_7437264_7437387_7437477	IV	+	7437067	7437264	7437387	7437477	9.39828e-10	1.89277e-08	0.0888512	123
unc-82	IV_+_7437859_7437937_7438054_7438186	IV	+	7437859	7437937	7438054	7438186	0.125111	0.232598	-0.040305	117
unc-82	IV_+_7440826_7440879_7440916_7442032	IV	+	7440826	7440879	7440916	7442032	1.09243e-08	1.85572e-07	-0.0783994	37
kvs-5	IV_+_749971_750036_750060_750198	IV	+	749971	750036	750060	750198	1.51114e-24	1.33896e-22	-0.651918	24
kvs-5	IV_+_751288_751380_751434_751581	IV	+	751288	751380	751434	751581	2.51272e-33	3.61621e-31	-0.483192	54
itr-1	IV_+_7691815_7691893_7691926_7692129	IV	+	7691815	7691893	7691926	7692129	1.65753e-06	1.78549e-05	-0.0740352	33
F33D4.6	IV_-_7715147_7715311_7715383_7715467	IV	-	7715147	7715311	7715383	7715467	0.00344632	0.0134444	0.169318	72
F33D4.6	IV_-_7716624_7716795_7716948_7717366	IV	-	7716624	7716795	7716948	7717366	0.317779	0.461297	0.00143137	153
cdgs-1	IV_-_7815311_7815470_7815500_7815577	IV	-	7815311	7815470	7815500	7815577	5.77808e-25	5.29174e-23	-0.509225	30
C06A6.4	IV_-_7827105_7827420_7827462_7827567	IV	-	7827105	7827420	7827462	7827567	0.0155606	0.0454037	0.0597074	42
F56B3.4	IV_-_786479_786894_787099_791911	IV	-	786479	786894	787099	791911	0.000419108	0.00226732	-0.0273365	205
atic-1	IV_+_7893799_7893977_7894028_7894278	IV	+	7893799	7893977	7894028	7894278	0.00011645	0.000757495	-0.0494067	51
C49H3.6	IV_+_7905928_7906034_7906196_7906781	IV	+	7905928	7906034	7906196	7906781	0.0272676	0.0708055	0.0864901	162
clec-51	IV_-_8162130_8162289_8162529_8162575	IV	-	8162130	8162289	8162529	8162575	0.336908	0.481619	0.0264566	240
eif-2alpha	I_+_2074955_2075870_2075938_2075985	I	+	2074955	2075870	2075938	2075985	0.611383	0.729796	0.000749546	68
D2096.11	IV_-_8393043_8393193_8393419_8393652	IV	-	8393043	8393193	8393419	8393652	0.0038637	0.0147717	-0.109649	226
npr-22	IV_+_8561601_8561735_8561799_8562674	IV	+	8561601	8561735	8561799	8562674	0.00453408	0.0168509	-0.135561	64
dgk-4	IV_+_8635646_8636179_8636332_8636498	IV	+	8635646	8636179	8636332	8636498	0.000159903	0.000997449	0.0458665	153
cdh-5	IV_+_8671263_8671574_8672003_8672296	IV	+	8671263	8671574	8672003	8672296	0.839075	0.89898	-0.0289106	429
cdh-5	IV_+_8675631_8675740_8675778_8676168	IV	+	8675631	8675740	8675778	8676168	1.01686e-22	7.97332e-21	-0.792847	38
parg-1	IV_+_8748968_8749078_8749309_8749945	IV	+	8748968	8749078	8749309	8749945	0.00198444	0.0084827	-0.0524985	231
F20C5.4	IV_+_8765119_8765547_8765681_8766000	IV	+	8765119	8765547	8765681	8766000	0.0252772	0.0667637	-0.0272728	134
Y37E3.17	I_+_2128773_2133851_2133872_2134785	I	+	2128773	2133851	2133872	2134785	2.27021e-14	8.53927e-13	-0.144939	21
grsp-2	IV_+_8817993_8818117_8818153_8818304	IV	+	8817993	8818117	8818153	8818304	1.13426e-11	3.05598e-10	-0.300881	36
C09G9.3	IV_-_8870621_8872365_8872419_8872633	IV	-	8870621	8872365	8872419	8872633	0.428101	0.570743	0.0486673	54
cfim-2	IV_+_8929253_8929815_8930048_8930214	IV	+	8929253	8929815	8930048	8930214	5.03163e-06	4.74696e-05	-0.119168	233
C53B4.4	IV_+_8977523_8977729_8977906_8978584	IV	+	8977523	8977729	8977906	8978584	0.069735	0.148736	0.043202	177
nstp-1	IV_+_8985108_8985399_8985502_8985541	IV	+	8985108	8985399	8985502	8985541	0.000169034	0.00104722	-0.161705	103
icln-1	IV_-_9095179_9095238_9095298_9095341	IV	-	9095179	9095238	9095298	9095341	0.0433105	0.101979	0.0288443	60
flp-1	IV_+_9145607_9145672_9145711_9145763	IV	+	9145607	9145672	9145711	9145763	0.0393759	0.0946971	-0.00422742	39
wnk-1	IV_+_9208516_9209093_9209576_9210362	IV	+	9208516	9209093	9209576	9210362	0.135891	0.24745	0.0389669	483
coa-4	IV_-_9334405_9334458_9334557_9335264	IV	-	9334405	9334458	9334557	9335264	2.63002e-13	8.6438e-12	0.0643664	99
pezo-1	IV_-_9349163_9349900_9349978_9350358	IV	-	9349163	9349900	9349978	9350358	7.71713e-06	6.93465e-05	-0.0578062	78
pezo-1	IV_-_9350586_9351368_9351389_9351512	IV	-	9350586	9351368	9351389	9351512	4.65927e-09	8.35261e-08	-0.0575885	21
pezo-1	IV_-_9364178_9364719_9364833_9365069	IV	-	9364178	9364719	9364833	9365069	0.000172853	0.00106802	-0.152119	114
plx-1	IV_+_972922_973122_973244_973762	IV	+	972922	973122	973244	973762	0.0295075	0.0752398	0.0281902	122
dot-1.1	I_-_2383444_2384584_2384991_2388155	I	-	2383444	2384584	2384991	2388155	0.0405263	0.0968955	-0.00991235	407
npp-1	IV_+_9858926_9859597_9859867_9860104	IV	+	9858926	9859597	9859867	9860104	0.0014239	0.00639556	-0.0376303	270
gon-1	IV_-_9942055_9942310_9942355_9942442	IV	-	9942055	9942310	9942355	9942442	0.23716	0.372336	-0.0452468	45
yif-1	V_-_10050473_10050638_10050719_10051438	V	-	10050473	10050638	10050719	10051438	0.00250202	0.0102944	0.0420159	81
C08B6.11	V_+_10108042_10108104_10108372_10108425	V	+	10108042	10108104	10108372	10108425	0.292455	0.433921	0.0148836	268
wdr-20	V_-_10133092_10133135_10133203_10133285	V	-	10133092	10133135	10133203	10133285	0.0911398	0.182678	0.00558793	68
fubl-1	V_-_10238111_10238291_10238343_10238739	V	-	10238111	10238291	10238343	10238739	0.0003108	0.00176462	-0.0311638	52
flp-34	V_-_1029235_1029544_1029604_1029704	V	-	1029235	1029544	1029604	1029704	3.96589e-10	8.38427e-09	-0.18574	60
ugt-2	V_+_10399344_10399391_10399434_10399698	V	+	10399344	10399391	10399434	10399698	0.033191	0.0826183	0.0210022	43
egl-9	V_+_10474016_10474092_10474187_10474810	V	+	10474016	10474092	10474187	10474810	0.0115179	0.0357145	0.0391007	95
egl-9	V_+_10475557_10475641_10475704_10476277	V	+	10475557	10475641	10475704	10476277	1.73963e-07	2.34077e-06	-0.0607101	63
crp-1	V_+_10478821_10479520_10479650_10480233	V	+	10478821	10479520	10479650	10480233	0.0996732	0.195453	-0.00751221	130
dmsr-8	V_-_10510963_10511150_10511177_10511418	V	-	10510963	10511150	10511177	10511418	1.58329e-05	0.000130554	-0.248458	27
Y48G1BR.1	I_-_255446_255817_255960_256314	I	-	255446	255817	255960	256314	0.0685133	0.146738	-0.00226947	143
H09F14.1	V_-_10613118_10613893_10613974_10614146	V	-	10613118	10613893	10613974	10614146	4.49893e-05	0.000328323	-0.277154	81
kvs-2	V_+_10644665_10644771_10644798_10644968	V	+	10644665	10644771	10644798	10644968	0.00945856	0.0305662	-0.189957	27
nrx-1	V_+_10827902_10828041_10828068_10828515	V	+	10827902	10828041	10828068	10828515	2.88378e-09	5.37128e-08	-0.5143	27
nrx-1	V_+_10830929_10830994_10831036_10831169	V	+	10830929	10830994	10831036	10831169	0.00541871	0.0194703	-0.119779	42
frpr-9	V_+_10992988_10993185_10993212_10993353	V	+	10992988	10993185	10993212	10993353	5.82828e-07	6.99167e-06	-0.604984	27
ctn-1	I_+_2614489_2614796_2614819_2615075	I	+	2614489	2614796	2614819	2615075	8.46946e-14	2.97336e-12	-0.14298	23
pqn-70	V_-_11226936_11227418_11227452_11228275	V	-	11226936	11227418	11227452	11228275	0.0696498	0.148596	-0.0319169	34
F32B5.6	I_+_2670602_2670668_2670797_2671910	I	+	2670602	2670668	2670797	2671910	2.92351e-14	1.09081e-12	0.166409	129
grl-7	V_-_11345803_11346168_11346225_11346416	V	-	11345803	11346168	11346225	11346416	8.10787e-07	9.44512e-06	-0.339416	57
des-2	V_-_11415769_11416572_11416605_11416806	V	-	11415769	11416572	11416605	11416806	9.33174e-05	0.000624917	-0.17141	33
dhs-19	V_-_11489695_11489817_11489891_11489939	V	-	11489695	11489817	11489891	11489939	0.0262915	0.0687958	0.004698	74
lin-17	I_+_2708206_2709919_2710066_2711119	I	+	2708206	2709919	2710066	2711119	0.361273	0.506069	0.00803685	147
Y71F9B.6	I_-_2725401_2725757_2725907_2725984	I	-	2725401	2725757	2725907	2725984	0.595961	0.717224	0.00410053	150
T04F3.1	V_+_11752561_11752607_11752693_11752832	V	+	11752561	11752607	11752693	11752832	0.0010025	0.00476236	0.00892585	86
hmp-1	V_+_11849491_11849788_11849882_11850779	V	+	11849491	11849788	11849882	11850779	3.30945e-42	6.97106e-40	-0.261704	94
madd-2	V_-_1226107_1226841_1226883_1226956	V	-	1226107	1226841	1226883	1226956	1.88764e-19	1.1331e-17	-0.254183	42
twk-13	V_-_12323503_12323700_12324217_12324466	V	-	12323503	12323700	12324217	12324466	0.046629	0.10815	0.027508	517
egl-10	V_-_12454649_12455809_12456018_12456496	V	-	12454649	12455809	12456018	12456496	0.00123939	0.00569901	-0.126694	209
C14C10.2	V_-_12591347_12591413_12591482_12591527	V	-	12591347	12591413	12591482	12591527	1.28065e-07	1.77472e-06	0.0981043	69
istr-1	V_+_12699268_12699406_12699445_12699847	V	+	12699268	12699406	12699445	12699847	8.31221e-200	4.81495e-196	-0.461458	39
ztf-3	I_-_286420_286873_286997_287507	I	-	286420	286873	286997	287507	0.000293899	0.00168077	0.0983573	124
ZC455.1	V_+_12777536_12778739_12778817_12779097	V	+	12777536	12778739	12778817	12779097	0.270663	0.410028	0.0215601	78
C30D11.5	V_-_1281387_1281506_1281620_1281696	V	-	1281387	1281506	1281620	1281696	3.09945e-06	3.09817e-05	-0.167203	114
nid-1	V_+_12912529_12912572_12912599_12912837	V	+	12912529	12912572	12912599	12912837	0.000121022	0.000783672	-0.0384076	27
T16G1.7	V_-_12933309_12933356_12933518_12933702	V	-	12933309	12933356	12933518	12933702	0.0809572	0.166912	0.006327	162
C30D11.5	V_-_1293777_1294496_1294520_1295242	V	-	1293777	1294496	1294520	1295242	1.28362e-05	0.000108689	-0.165518	24
F25H2.6	I_+_10555978_10556360_10556516_10556720	I	+	10555978	10556360	10556516	10556720	0.763671	0.845683	0.000933862	156
uig-1	V_-_13275396_13275568_13275685_13275875	V	-	13275396	13275568	13275685	13275875	0.0740207	0.155693	0.0571324	117
twk-43	V_+_13353500_13353615_13353660_13353825	V	+	13353500	13353615	13353660	13353825	4.89511e-05	0.00035345	-0.128228	45
tag-260	V_-_13370636_13370771_13370852_13370946	V	-	13370636	13370771	13370852	13370946	4.99106e-06	4.71252e-05	-0.151919	81
Y71F9AL.1	I_+_2925662_2925713_2925944_2926557	I	+	2925662	2925713	2925944	2926557	0.484918	0.622413	0.0100928	231
F25H9.6	V_-_13467536_13467825_13467952_13467990	V	-	13467536	13467825	13467952	13467990	0.33014	0.474654	-0.00978615	127
sesn-1	I_-_29367_29768_30424_31767	I	-	29367	29768	30424	31767	0.356755	0.501616	-0.00268755	656
C50B8.6	V_+_13579496_13579646_13579778_13580391	V	+	13579496	13579646	13579778	13580391	0.0166072	0.0478306	0.0345887	132
rdy-2	V_-_13598725_13598893_13598969_13599067	V	-	13598725	13598893	13598969	13599067	0.490771	0.627666	0.00748771	76
F35E12.9	V_-_13743275_13743968_13744242_13744816	V	-	13743275	13743968	13744242	13744816	0.0142806	0.042419	-0.0134627	274
D1086.8	V_+_14095967_14096035_14096089_14096835	V	+	14095967	14096035	14096089	14096835	0.192265	0.318745	0.00770888	54
par-1	V_-_14117770_14118538_14118986_14120059	V	-	14117770	14118538	14118986	14120059	0.0148728	0.043784	-0.0296458	448
F23B12.4	V_+_14442389_14443129_14443180_14443325	V	+	14442389	14443129	14443180	14443325	0.00225379	0.00942287	-0.0117672	51
gar-3	V_-_14567214_14567857_14567935_14567982	V	-	14567214	14567857	14567935	14567982	0.0569455	0.126616	-0.0504959	78
unc-112	V_-_14695069_14696063_14696128_14696545	V	-	14695069	14696063	14696128	14696545	1.71787e-07	2.31606e-06	-0.00607127	65
set-5	V_+_14705492_14705817_14705931_14706112	V	+	14705492	14705817	14705931	14706112	0.860998	0.914434	-0.0104301	114
M01B12.4	I_-_3080754_3081967_3081997_3082942	I	-	3080754	3081967	3081997	3082942	9.23903e-17	4.5068e-15	-0.103867	30
unc-76	V_+_15077092_15077574_15077604_15078350	V	+	15077092	15077574	15077604	15078350	2.31385e-29	2.7284e-27	-0.251798	30
C06B8.2	V_-_15478189_15478255_15478356_15478503	V	-	15478189	15478255	15478356	15478503	7.09143e-06	6.42597e-05	-0.0630169	101
lgc-31	V_-_15513339_15513464_15513641_15513736	V	-	15513339	15513464	15513641	15513736	0.402044	0.54539	0.00643617	177
dkf-2	V_+_16767870_16768005_16768080_16768397	V	+	16767870	16768005	16768080	16768397	0.000305916	0.0017403	-0.0832406	75
ddo-1	V_-_17774768_17775126_17775296_17775373	V	-	17774768	17775126	17775296	17775373	0.0561772	0.125303	0.0322536	170
dcar-1	V_+_17915114_17915159_17915181_17916850	V	+	17915114	17915159	17915181	17916850	0.000160075	0.000998387	0.0293791	22
E01B7.2	V_+_17922114_17923044_17923217_17923982	V	+	17922114	17923044	17923217	17923982	0.670796	0.775757	0.00276812	173
usp-50	V_+_17932602_17933505_17933625_17934015	V	+	17932602	17933505	17933625	17934015	0.0108256	0.0340021	-0.0188668	120
Y59A8B.21	V_+_17986410_17986887_17987071_17988241	V	+	17986410	17986887	17987071	17988241	0.00440382	0.0164526	0.0226063	184
Y59A8B.21	V_+_17988797_17989260_17989398_17990535	V	+	17988797	17989260	17989398	17990535	0.00158517	0.00700811	-0.270439	138
Y37H2A.14	V_+_18144352_18144403_18144491_18144542	V	+	18144352	18144403	18144491	18144542	0.0221818	0.0600845	-0.00836162	88
NONE	V_+_18236302_18236349_18236513_18236905	V	+	18236302	18236349	18236513	18236905	7.66273e-07	8.98983e-06	0.258853	164
Y51A2D.18	V_-_18484026_18484371_18484479_18484905	V	-	18484026	18484371	18484479	18484905	0.506279	0.641339	0.00111145	108
slo-1	V_+_18502895_18503100_18503166_18504145	V	+	18502895	18503100	18503166	18504145	0.0329993	0.0822383	-0.047023	66
Y17D7C.6	V_+_18709911_18711059_18711160_18711392	V	+	18709911	18711059	18711160	18711392	0.365203	0.510049	0.103535	101
NONE	V_+_18713956_18714182_18714238_18714289	V	+	18713956	18714182	18714238	18714289	0.0192209	0.0537061	0.0467009	56
ZK384.7	V_-_18736932_18737359_18737470_18737698	V	-	18736932	18737359	18737470	18737698	0.0141778	0.0421879	0.0310244	111
nhr-65	V_+_18844074_18844254_18844362_18845179	V	+	18844074	18844254	18844362	18845179	0.372021	0.516796	-0.0143898	108
wars-1	V_-_18853750_18856081_18856567_18857767	V	-	18853750	18856081	18856567	18857767	0.0146644	0.0432953	0.00458893	486
W05F2.4	I_-_3399844_3400264_3400372_3401331	I	-	3399844	3400264	3400372	3401331	0.0126694	0.0385547	-0.0226586	108
nhr-79	V_-_19208603_19208843_19208908_19209100	V	-	19208603	19208843	19208908	19209100	0.155625	0.273423	0.022083	65
F55C9.5	V_-_19291029_19291185_19291252_19291366	V	-	19291029	19291185	19291252	19291366	0.266028	0.405073	0.0882039	67
vps-4	I_-_1057912_1059379_1059543_1060448	I	-	1057912	1059379	1059543	1060448	0.610972	0.729435	0.000125618	164
Y43F8C.3	V_-_19619396_19620734_19620948_19622244	V	-	19619396	19620734	19620948	19622244	0.288368	0.429356	-0.00373415	214
fars-2	V_-_19898228_19899678_19899994_19901234	V	-	19898228	19899678	19899994	19901234	0.0337968	0.0838245	-0.0180801	316
ttx-1	V_-_20057358_20058542_20058701_20059483	V	-	20057358	20058542	20058701	20059483	0.395849	0.539674	0.0243589	159
sec-23	V_+_20092979_20097248_20097393_20098674	V	+	20092979	20097248	20097393	20098674	0.227953	0.361691	-0.000730727	145
sec-23	V_+_20101257_20103206_20103433_20103967	V	+	20101257	20103206	20103433	20103967	0.265311	0.404367	-0.000565259	227
F59A7.5	V_+_2024014_2024191_2024314_2024477	V	+	2024014	2024191	2024314	2024477	0.00020316	0.00122602	-0.0704286	123
mlt-4	V_-_20284563_20285707_20286040_20286920	V	-	20284563	20285707	20286040	20286920	0.202709	0.331676	0.0147608	333
K02E2.8	V_-_20366708_20366781_20366826_20366867	V	-	20366708	20366781	20366826	20366867	0.243667	0.379735	0.0157326	45
fce-2	V_+_20425768_20425928_20426073_20427370	V	+	20425768	20425928	20426073	20427370	0.443786	0.585194	-0.0043473	145
Y47G6A.7	I_+_3506240_3507089_3507164_3508220	I	+	3506240	3507089	3507164	3508220	7.86093e-20	4.87662e-18	-0.299502	75
Y47G6A.19	I_-_3525939_3526109_3526168_3526492	I	-	3525939	3526109	3526168	3526492	0.0451734	0.105469	-0.0245473	59
nhr-86	V_-_2063515_2064847_2064973_2065661	V	-	2063515	2064847	2064973	2065661	0.0924816	0.184728	0.00617408	126
Y44A6C.1	V_+_20715835_20715886_20716061_20716462	V	+	20715835	20715886	20716061	20716462	0.0106879	0.0336494	-0.0159065	175
dnj-25	V_-_20739060_20739719_20739850_20742384	V	-	20739060	20739719	20739850	20742384	0.600155	0.720662	0.0033333	131
elp-1	V_-_20767837_20767897_20767978_20768348	V	-	20767837	20767897	20767978	20768348	1.81526e-05	0.000147452	0.186039	81
hif-1	V_+_20783222_20783325_20783528_20783736	V	+	20783222	20783325	20783528	20783736	0.000785535	0.00386684	-0.0769054	203
set-18	I_+_10592664_10592942_10592960_10593301	I	+	10592664	10592942	10592960	10593301	0.0002297	0.00136259	-0.0242141	18
num-1	V_+_20832533_20833092_20833189_20833396	V	+	20832533	20833092	20833189	20833396	0.0288837	0.0740445	-0.0161523	97
F31D4.5	V_+_20858089_20858196_20858349_20858472	V	+	20858089	20858196	20858349	20858472	2.87764e-05	0.000220709	-0.417919	153
unc-80	V_+_20886701_20887261_20887447_20887732	V	+	20886701	20887261	20887447	20887732	0.00238133	0.00986883	-0.154411	186
unc-80	V_+_20889716_20889839_20889971_20890250	V	+	20889716	20889839	20889971	20890250	4.19982e-07	5.20106e-06	-0.37716	132
unc-80	V_+_20891338_20891418_20891445_20891716	V	+	20891338	20891418	20891445	20891716	1.78368e-07	2.39329e-06	-0.246435	27
unc-80	V_+_20893499_20893584_20893620_20894012	V	+	20893499	20893584	20893620	20894012	3.78455e-10	8.03756e-09	-0.417642	36
nhr-13	V_+_2196319_2196419_2196514_2196665	V	+	2196319	2196419	2196514	2196665	0.11392	0.216448	0.117264	95
egl-8	V_+_23294_23561_23645_23791	V	+	23294	23561	23645	23791	0.0247435	0.0656122	0.101245	84
acr-17	V_+_2612963_2613481_2613565_2613979	V	+	2612963	2613481	2613565	2613979	0.0105539	0.0333182	-0.200829	84
angl-1	V_+_2654923_2658032_2658109_2658761	V	+	2654923	2658032	2658109	2658761	0.000252599	0.00147743	-0.0190584	77
kel-8	V_+_2684657_2685722_2687035_2688184	V	+	2684657	2685722	2687035	2688184	0.223106	0.356034	0.0059365	1313
npr-5	V_-_277369_277966_278040_278173	V	-	277369	277966	278040	278173	0.00125365	0.00574949	0.0488216	74
egl-8	V_+_35156_35538_35676_36116	V	+	35156	35538	35676	36116	0.286819	0.427598	0.00945825	138
lin-40	V_+_3710118_3710697_3711008_3712351	V	+	3710118	3710697	3711008	3712351	3.42903e-10	7.31268e-09	-0.149414	311
egl-8	V_+_38269_38990_39026_40452	V	+	38269	38990	39026	40452	2.8455e-46	7.16649e-44	-0.412575	36
NONE	V_-_3850999_3851176_3851238_3851691	V	-	3850999	3851176	3851238	3851691	0.210567	0.341376	0.0914569	62
nhr-114	V_+_4188897_4188974_4189010_4189700	V	+	4188897	4188974	4189010	4189700	0.0890617	0.179452	-0.0188609	36
rft-2	V_-_4446215_4447027_4447066_4448450	V	-	4446215	4447027	4447066	4448450	0.682383	0.784322	-0.0197875	39
larp-5	I_-_3737478_3738570_3738758_3740255	I	-	3737478	3738570	3738758	3740255	0.0795477	0.164789	-0.0394529	188
sut-2	V_-_4568529_4569434_4569539_4569597	V	-	4568529	4569434	4569539	4569597	0.00557314	0.0199386	0.00453021	105
Y61A9LA.3	V_+_4582817_4583122_4583240_4583789	V	+	4582817	4583122	4583240	4583789	0.11549	0.218721	-0.00612838	118
soc-1	V_+_4644045_4644608_4644884_4645350	V	+	4644045	4644608	4644884	4645350	1.53266e-06	1.66921e-05	-0.0824974	276
R02F11.3	V_-_4804439_4805150_4805216_4805437	V	-	4804439	4805150	4805216	4805437	0.0316145	0.0794005	-0.0920306	66
mlk-1	V_-_5059549_5059806_5059863_5059911	V	-	5059549	5059806	5059863	5059911	0.425546	0.56834	0.0234661	57
mlk-1	V_-_5060204_5060313_5060556_5060960	V	-	5060204	5060313	5060556	5060960	0.00137528	0.00621655	0.0357683	243
Y47A7.2	V_-_5196331_5196377_5196451_5196842	V	-	5196331	5196377	5196451	5196842	0.00434475	0.0162686	0.00338356	74
Y47A7.2	V_-_5197588_5197777_5197834_5198042	V	-	5197588	5197777	5197834	5198042	8.16158e-06	7.27058e-05	-0.0340723	57
cest-32	V_-_5233242_5233287_5233449_5233760	V	-	5233242	5233287	5233449	5233760	0.80825	0.877148	-0.000229859	162
T05C3.6	V_+_5491283_5491807_5491968_5492012	V	+	5491283	5491807	5491968	5492012	0.374186	0.51898	0.0103356	161
hir-1	V_+_5527904_5527960_5528318_5528445	V	+	5527904	5527960	5528318	5528445	0.00978517	0.0314092	0.0322777	358
C18C4.7	V_-_5550880_5551610_5551682_5551771	V	-	5550880	5551610	5551682	5551771	0.418731	0.561416	0.0280535	72
F25B4.8	V_-_5690263_5690315_5690356_5690431	V	-	5690263	5690315	5690356	5690431	0.0562476	0.125433	-0.00711423	41
cyn-17	V_+_5803322_5803441_5803615_5803865	V	+	5803322	5803441	5803615	5803865	0.191816	0.31818	-0.0117472	174
pcm-1	V_-_5962744_5962797_5962902_5963081	V	-	5962744	5962797	5962902	5963081	0.0148981	0.0438429	0.0363798	105
ttn-1	V_-_6121636_6121682_6121750_6121810	V	-	6121636	6121682	6121750	6121810	0.00753342	0.0254506	0.104673	68
ttn-1	V_-_6129400_6129491_6129536_6129582	V	-	6129400	6129491	6129536	6129582	0.159562	0.278589	0.0629026	45
ttn-1	V_-_6199512_6199640_6200918_6201050	V	-	6199512	6199640	6200918	6201050	0.239127	0.374676	0.0957551	1278
rme-1	V_+_6216418_6216479_6216494_6216787	V	+	6216418	6216479	6216494	6216787	1.25308e-19	7.64065e-18	-0.256521	15
W02F12.4	V_-_6705292_6706047_6706155_6706196	V	-	6705292	6706047	6706155	6706196	0.0141668	0.0421674	0.0611446	108
F31F4.1	V_+_685334_685481_685546_685589	V	+	685334	685481	685546	685589	0.00800093	0.0267034	0.0649206	65
frpr-18	V_+_6872337_6872386_6872423_6872624	V	+	6872337	6872386	6872423	6872624	0.000102348	0.000676109	-0.392772	37
unc-68	V_-_6905839_6906119_6906212_6906341	V	-	6905839	6906119	6906212	6906341	0.00161629	0.00712659	-0.0954355	93
unc-68	V_-_6908598_6908833_6908875_6908954	V	-	6908598	6908833	6908875	6908954	1.77649e-10	3.97126e-09	-0.140926	42
unc-68	V_-_6910302_6910385_6910421_6911779	V	-	6910302	6910385	6910421	6911779	3.4268e-06	3.37875e-05	-0.133762	36
unc-68	V_-_6918465_6918649_6918721_6918894	V	-	6918465	6918649	6918721	6918894	0.000399505	0.00218011	-0.116888	72
unc-68	V_-_6919218_6919517_6919634_6919930	V	-	6919218	6919517	6919634	6919930	7.2211e-05	0.00049767	-0.0863699	117
C33G8.2	V_+_7010280_7010377_7010401_7010504	V	+	7010280	7010377	7010401	7010504	1.77135e-62	9.02046e-60	-0.42882	24
cdc-26	I_-_10639751_10639840_10639873_10639917	I	-	10639751	10639840	10639873	10639917	0.597682	0.718695	-0.0122903	33
twk-11	V_-_7028926_7029183_7029867_7029945	V	-	7028926	7029183	7029867	7029945	0.275263	0.414841	-0.139834	684
unc-89	I_+_4062460_4062674_4064834_4064918	I	+	4062460	4062674	4064834	4064918	0.0915921	0.183354	0.0347888	2160
C26F1.3	V_+_7777856_7777918_7778103_7778700	V	+	7777856	7777918	7778103	7778700	0.0190124	0.0532456	0.0392043	185
C26F1.1	V_+_7785892_7785994_7786042_7786802	V	+	7785892	7785994	7786042	7786802	0.0336575	0.0835373	-0.00897046	48
mig-6	V_+_7832371_7832445_7832658_7832979	V	+	7832371	7832445	7832658	7832979	1.74593e-06	1.86683e-05	0.0287682	213
mig-6	V_+_7833334_7833824_7833921_7834666	V	+	7833334	7833824	7833921	7834666	0.430906	0.573316	-0.00507838	97
lmd-3	V_-_8430602_8432034_8432134_8432843	V	-	8430602	8432034	8432134	8432843	0.510614	0.644973	-4.77594e-05	100
mod-1	V_-_8910139_8910730_8910772_8910900	V	-	8910139	8910730	8910772	8910900	1.32081e-08	2.21285e-07	-0.424132	42
H14N18.4	V_-_8927068_8927180_8927264_8927401	V	-	8927068	8927180	8927264	8927401	1.26632e-09	2.49501e-08	-0.0830969	84
T19A5.3	V_-_8940034_8940120_8940737_8940865	V	-	8940034	8940120	8940737	8940865	0.389716	0.533793	-0.00149021	617
T19A5.3	V_-_8941580_8941675_8941831_8941921	V	-	8941580	8941675	8941831	8941921	0.00455511	0.0169128	0.0625299	156
nhr-195	V_-_8971789_8971850_8972005_8972048	V	-	8971789	8971850	8972005	8972048	0.00266405	0.0108512	0.0885641	155
nab-1	I_+_4231225_4231573_4231762_4232494	I	+	4231225	4231573	4231762	4232494	0.456956	0.597342	0.0286365	189
met-1	I_+_4256880_4256971_4257106_4257700	I	+	4256880	4256971	4257106	4257700	0.352137	0.497042	0.0384319	135
spas-1	V_+_9176326_9176419_9176602_9176701	V	+	9176326	9176419	9176602	9176701	1.81601e-28	2.05258e-26	-0.284608	183
inx-10	V_-_9205201_9205402_9205467_9205641	V	-	9205201	9205402	9205467	9205641	2.3528e-05	0.000184642	-0.192277	65
grd-6	V_+_9222650_9222697_9222781_9222827	V	+	9222650	9222697	9222781	9222827	0.00406024	0.0153885	0.0127805	84
tos-1	V_-_9343416_9343500_9343567_9343674	V	-	9343416	9343500	9343567	9343674	0.00646748	0.0224737	0.0389778	67
gpa-3	V_-_9358306_9358352_9358481_9358534	V	-	9358306	9358352	9358481	9358534	0.0370142	0.090088	0.0224863	129
H24G06.1	V_+_9459475_9459593_9459670_9460050	V	+	9459475	9459593	9459670	9460050	0.651511	0.761148	0.00368874	77
ehbp-1	V_+_9553996_9554618_9554738_9554851	V	+	9553996	9554618	9554738	9554851	0.662056	0.769356	-0.00756169	120
lsy-12	V_-_9852730_9853370_9853505_9853639	V	-	9852730	9853370	9853505	9853639	0.392804	0.536848	-0.0135541	135
sek-6	X_+_10032566_10032611_10032677_10032895	X	+	10032566	10032611	10032677	10032895	0.0140333	0.0418521	0.130465	66
mlck-1	X_-_10064366_10064412_10064484_10064544	X	-	10064366	10064412	10064484	10064544	0.00539721	0.0194111	0.0228059	72
W07E11.1	X_+_10098093_10098797_10098827_10099064	X	+	10098093	10098797	10098827	10099064	3.9852e-49	1.13999e-46	-0.820042	30
W07E11.1	X_+_10101594_10101659_10101686_10101841	X	+	10101594	10101659	10101686	10101841	1.92912e-07	2.57037e-06	-0.186277	27
unc-58	X_-_10106298_10106682_10106721_10106826	X	-	10106298	10106682	10106721	10106826	1.85251e-19	1.11345e-17	-0.52581	39
F09B9.4	X_+_10161175_10161223_10161268_10161317	X	+	10161175	10161223	10161268	10161317	1.00172e-33	1.47837e-31	0.0156142	45
C14H10.2	X_-_10244292_10244604_10244772_10245057	X	-	10244292	10244604	10244772	10245057	3.89793e-11	9.77458e-10	-0.112357	168
F41E7.7	X_+_10311567_10311652_10311743_10312014	X	+	10311567	10311652	10311743	10312014	6.80882e-05	0.000472629	-0.181214	91
rme-4	X_-_10375015_10375142_10375184_10375268	X	-	10375015	10375142	10375184	10375268	0.000400002	0.0021823	-0.0783799	42
mig-15	X_-_10423811_10424121_10424148_10424230	X	-	10423811	10424121	10424148	10424230	2.1557e-34	3.34105e-32	-0.23481	27
C33D3.3	X_+_10485780_10485839_10485890_10485937	X	+	10485780	10485839	10485890	10485937	0.00232574	0.00967566	0.156574	51
F14F3.5	X_-_10528123_10528336_10528426_10528985	X	-	10528123	10528336	10528426	10528985	0.547162	0.67719	0.0382227	90
abl-1	X_-_10617014_10617184_10617214_10617780	X	-	10617014	10617184	10617214	10617780	6.79312e-16	3.06226e-14	-0.309773	30
daf-12	X_+_10662890_10663249_10663324_10663658	X	+	10662890	10663249	10663324	10663658	0.000553196	0.00287395	-0.0423914	75
F13E6.2	X_-_10669983_10670074_10670131_10670246	X	-	10669983	10670074	10670131	10670246	0.00402038	0.0152612	-0.272061	57
egl-36	X_+_10741551_10741659_10741738_10741786	X	+	10741551	10741659	10741738	10741786	0.000139257	0.000884861	0.130796	79
sma-9	X_+_10778863_10778909_10779007_10779059	X	+	10778863	10778909	10779007	10779059	0.00575206	0.0204398	0.00764283	98
plc-1	X_-_10800840_10801061_10801088_10801153	X	-	10800840	10801061	10801088	10801153	0.0012364	0.00568749	-0.0899216	27
plc-1	X_-_10825974_10826922_10827093_10827401	X	-	10825974	10826922	10827093	10827401	0.522989	0.655944	0.0494949	171
C05D9.3	X_+_1115658_1116088_1116178_1116249	X	+	1115658	1116088	1116178	1116249	0.210625	0.341445	-0.0295545	90
C34F6.1	X_-_11195509_11195570_11195903_11196153	X	-	11195509	11195570	11195903	11196153	0.000661159	0.00334448	0.0273152	333
C05D9.9	X_-_1123031_1123594_1123732_1124055	X	-	1123031	1123594	1123732	1124055	0.498664	0.634709	-0.000964729	138
C34F6.10	X_-_11234311_11234366_11234438_11234506	X	-	11234311	11234366	11234438	11234506	0.0126453	0.0385066	-0.0723961	72
C34F6.10	X_-_11236712_11237282_11237381_11240508	X	-	11236712	11237282	11237381	11240508	0.595321	0.716779	-0.0301078	99
hizr-1	X_+_11319612_11319796_11319881_11320012	X	+	11319612	11319796	11319881	11320012	0.00426719	0.0160287	-0.0757127	85
ttyh-1	X_+_11373155_11373273_11373375_11373955	X	+	11373155	11373273	11373375	11373955	0.857089	0.911704	-0.00143151	102
prmn-1	X_+_11391838_11391951_11392026_11392354	X	+	11391838	11391951	11392026	11392354	0.0687225	0.147111	-0.0067372	75
slo-2	X_-_11394996_11395184_11395220_11395265	X	-	11394996	11395184	11395220	11395265	6.19606e-09	1.09217e-07	-0.372402	36
hum-4	X_-_11425448_11425493_11425604_11425680	X	-	11425448	11425493	11425604	11425680	0.000471165	0.00250565	-0.107277	111
lin-14	X_+_11465667_11468485_11468561_11469473	X	+	11465667	11468485	11468561	11469473	0.127392	0.235667	0.0503137	76
T04F8.6	X_+_11670440_11670486_11670500_11670736	X	+	11670440	11670486	11670500	11670736	1.30628e-05	0.000110363	-0.0740874	14
tmc-1	X_+_1174607_1174885_1175053_1175167	X	+	1174607	1174885	1175053	1175167	1.05295e-08	1.79194e-07	0.247151	168
C34E11.2	X_-_11807443_11807744_11807787_11807872	X	-	11807443	11807744	11807787	11807872	4.65269e-07	5.71455e-06	-0.55969	43
C34E11.2	X_-_11807916_11808950_11809232_11809390	X	-	11807916	11808950	11809232	11809390	0.499548	0.63554	0.0125838	282
tag-241	X_+_11832820_11832881_11832998_11833235	X	+	11832820	11832881	11832998	11833235	0.0131365	0.0397145	0.0921472	117
sma-5	X_-_11998091_11998310_11998407_11998498	X	-	11998091	11998310	11998407	11998498	8.15365e-05	0.00055468	-0.173475	97
ucr-2.1	X_+_12018468_12018534_12018576_12018699	X	+	12018468	12018534	12018576	12018699	1.61364e-06	1.74347e-05	-0.0579245	42
F17E5.2	X_+_12396905_12397628_12397774_12397823	X	+	12396905	12397628	12397774	12397823	0.119893	0.22512	-0.00356505	146
scd-1	X_-_12505909_12506008_12506029_12506149	X	-	12505909	12506008	12506029	12506149	4.51432e-11	1.12412e-09	-0.173535	21
scd-1	X_-_12506413_12506642_12506777_12506879	X	-	12506413	12506642	12506777	12506879	0.0238931	0.0637671	0.00890351	135
got-2.1	I_-_4638440_4638979_4639136_4639557	I	-	4638440	4638979	4639136	4639557	0.0866185	0.175782	0.0759337	157
adt-1	X_+_12687298_12687428_12687602_12687685	X	+	12687298	12687428	12687602	12687685	0.46859	0.608174	0.0145414	174
gei-3	X_-_12811854_12811904_12812006_12812455	X	-	12811854	12811904	12812006	12812455	0.193134	0.31985	0.075201	102
pqn-18	X_+_12915523_12915729_12915912_12916157	X	+	12915523	12915729	12915912	12916157	0.000136338	0.000869536	-0.0393498	183
vwa-8	X_+_12997520_12997740_12997846_12997889	X	+	12997520	12997740	12997846	12997889	0.00343101	0.0133971	0.00786396	106
NONE	X_+_13045505_13045601_13045800_13045844	X	+	13045505	13045601	13045800	13045844	0.0956407	0.189505	0.00444192	199
B0041.5	I_-_4649101_4649178_4649325_4649609	I	-	4649101	4649178	4649325	4649609	0.0944725	0.187774	-0.00664391	147
C29F7.1	X_+_13412899_13413148_13413281_13413325	X	+	13412899	13413148	13413281	13413325	0.212266	0.343482	-0.0242926	133
sad-1	X_-_13488969_13489433_13489466_13489620	X	-	13488969	13489433	13489466	13489620	2.37124e-23	1.92444e-21	-0.533688	33
C04A11.1	X_+_13661653_13661750_13661801_13662297	X	+	13661653	13661750	13661801	13662297	0.42992	0.572337	0.0381041	51
aakb-1	X_+_13755969_13756843_13756911_13757040	X	+	13755969	13756843	13756911	13757040	0.0173532	0.0495219	-0.00499458	68
hlb-1	X_-_13869104_13869747_13869888_13870261	X	-	13869104	13869747	13869888	13870261	0.365295	0.510129	0.0130849	141
akt-2	X_+_14149369_14149593_14149791_14150261	X	+	14149369	14149593	14149791	14150261	0.123425	0.230194	-0.00523403	198
let-502	I_-_4743295_4743711_4743872_4744059	I	-	4743295	4743711	4743872	4744059	0.43253	0.574735	0.00241135	161
C11H1.9	X_-_14319999_14320041_14320173_14320241	X	-	14319999	14320041	14320173	14320241	0.00347613	0.0135402	0.0069847	132
ztf-14	X_+_14497054_14497694_14497838_14497889	X	+	14497054	14497694	14497838	14497889	0.00175666	0.00764728	0.184395	144
rbc-1	X_+_14622473_14622570_14622615_14622756	X	+	14622473	14622570	14622615	14622756	3.47121e-14	1.28175e-12	-0.222093	45
syg-2	X_+_14657918_14657965_14658004_14658344	X	+	14657918	14657965	14658004	14658344	0.00125023	0.00573632	-0.226047	39
emre-1	X_+_14980063_14980503_14980589_14980665	X	+	14980063	14980503	14980589	14980665	0.000497329	0.00262491	-0.366799	86
C34B2.11	I_+_10693751_10693796_10693868_10696215	I	+	10693751	10693796	10693868	10696215	0.00158518	0.00700811	0.114582	72
T10B10.4	X_+_15190540_15190596_15190663_15191112	X	+	15190540	15190596	15190663	15191112	0.000909362	0.0043819	0.123389	67
pqn-36	X_-_15409634_15409805_15409847_15410057	X	-	15409634	15409805	15409847	15410057	1.92735e-08	3.12728e-07	-0.170083	42
sprr-1	X_+_15469324_15469480_15469520_15469871	X	+	15469324	15469480	15469520	15469871	0.0701447	0.149362	-0.133145	40
dyn-1	X_+_15572340_15572513_15572595_15572875	X	+	15572340	15572513	15572595	15572875	1.25328e-09	2.47141e-08	-0.377789	82
C03H12.1	X_+_15694984_15695059_15695146_15695830	X	+	15694984	15695059	15695146	15695830	0.785932	0.861774	-0.00962342	87
NONE	X_-_157389_159071_159279_159961	X	-	157389	159071	159279	159961	0.165986	0.286469	-0.000641703	208
F59F4.3	X_-_15845134_15845291_15845435_15846331	X	-	15845134	15845291	15845435	15846331	0.0373088	0.0906954	-0.00631703	144
C09G1.5	X_+_15960218_15960400_15960496_15961891	X	+	15960218	15960400	15960496	15961891	5.91579e-17	2.93202e-15	-0.512104	96
C30F2.2	X_-_16077286_16077335_16077425_16077503	X	-	16077286	16077335	16077425	16077503	0.035328	0.0867723	0.143982	90
H11E01.3	X_+_1611869_1612505_1612562_1613169	X	+	1611869	1612505	1612562	1613169	3.06653e-34	4.70549e-32	-0.554144	57
let-2	X_-_16381937_16382204_16382330_16382910	X	-	16381937	16382204	16382330	16382910	1.3053e-10	2.99599e-09	-0.120668	126
let-2	X_-_16386723_16386818_16386861_16386980	X	-	16386723	16386818	16386861	16386980	0.080839	0.166762	-0.0940941	43
pat-9	X_+_16538124_16538175_16538208_16538325	X	+	16538124	16538175	16538208	16538325	0.0198235	0.0549904	-0.0185755	33
tag-343	X_-_16670484_16671220_16671607_16671685	X	-	16670484	16671220	16671607	16671685	0.0376223	0.0912621	0.0303879	387
dyla-1	X_+_16840385_16840918_16841203_16841598	X	+	16840385	16840918	16841203	16841598	0.260004	0.398506	0.0102564	285
F52G3.1	X_+_16969581_16969739_16969775_16969914	X	+	16969581	16969739	16969775	16969914	2.47689e-11	6.41955e-10	-0.0559079	36
mbl-1	X_+_17005706_17006972_17007197_17008198	X	+	17005706	17006972	17007197	17008198	4.71499e-05	0.000341932	0.157223	225
F35B3.7	X_-_17038546_17039229_17039307_17039370	X	-	17038546	17039229	17039307	17039370	0.0426404	0.100775	0.0264285	78
C30G4.4	X_-_17058246_17059197_17059224_17059316	X	-	17058246	17059197	17059224	17059316	1.06715e-20	7.10531e-19	-0.311777	27
fubl-3	X_+_17434578_17434916_17434986_17435412	X	+	17434578	17434916	17434986	17435412	0.106658	0.20573	-0.0385888	70
phat-1	I_-_5044695_5044824_5044983_5045064	I	-	5044695	5044824	5044983	5045064	0.042692	0.100869	-0.115679	159
lec-9	X_+_17600853_17601054_17601151_17601224	X	+	17600853	17601054	17601151	17601224	0.000269534	0.0015615	0.0186614	97
H18N23.2	X_-_17623918_17624145_17624203_17624354	X	-	17623918	17624145	17624203	17624354	0.136949	0.248767	-0.0245955	58
T23E7.2	X_+_17673480_17674117_17674267_17674357	X	+	17673480	17674117	17674267	17674357	0.00019635	0.00118978	-0.238426	150
T23E7.2	X_+_17675249_17675364_17675622_17675762	X	+	17675249	17675364	17675622	17675762	0.873959	0.922596	-0.00134345	258
cgt-2	X_+_17696722_17697159_17697394_17697977	X	+	17696722	17697159	17697394	17697977	0.462481	0.60244	0.0298595	235
fhod-1	I_-_5061998_5062124_5062598_5063149	I	-	5061998	5062124	5062598	5063149	0.0887154	0.178917	0.0709953	474
Y102A11A.2	X_+_2029441_2029484_2029541_2029589	X	+	2029441	2029484	2029541	2029589	0.000201585	0.00121753	0.167904	57
fhod-1	I_-_5063603_5064073_5064124_5064192	I	-	5063603	5064073	5064124	5064192	9.70033e-09	1.66121e-07	-0.131204	51
acl-4	X_-_2068752_2069525_2069588_2069688	X	-	2068752	2069525	2069588	2069688	0.1294	0.238506	0.0145504	63
sav-1	X_-_2285526_2285569_2285651_2285841	X	-	2285526	2285569	2285651	2285841	0.0180087	0.0510143	0.140075	82
hum-6	X_+_2306728_2308008_2308038_2308144	X	+	2306728	2308008	2308038	2308144	0.000403902	0.00219995	-0.0396692	30
lgc-40	X_+_2360288_2360429_2360453_2360671	X	+	2360288	2360429	2360453	2360671	7.80283e-07	9.12648e-06	-0.540838	24
fox-1	X_-_2446983_2447342_2447538_2448760	X	-	2446983	2447342	2447538	2448760	0.144212	0.258467	0.0139586	196
use-1	I_+_5106621_5106880_5106968_5107011	I	+	5106621	5106880	5106968	5107011	0.00194891	0.00835132	0.0138908	88
F54G2.1	X_-_2622925_2623288_2623312_2623623	X	-	2622925	2623288	2623312	2623623	2.23203e-31	3.00682e-29	-0.448946	24
ser-7	X_+_2680949_2681805_2681844_2682106	X	+	2680949	2681805	2681844	2682106	2.58405e-07	3.34116e-06	-0.542756	39
unc-2	X_-_2713396_2714633_2714687_2715090	X	-	2713396	2714633	2714687	2715090	2.39948e-15	1.00447e-13	-0.437657	54
unc-2	X_-_2719742_2720086_2720098_2720168	X	-	2719742	2720086	2720098	2720168	0.0127645	0.038768	-0.0974426	12
nmy-1	X_+_2910340_2910422_2910443_2911109	X	+	2910340	2910422	2910443	2911109	5.7595e-68	3.46625e-65	-0.577999	21
flp-18	X_-_3012720_3012766_3012820_3012867	X	-	3012720	3012766	3012820	3012867	0.925832	0.956312	1.09708e-05	54
cnnm-3	X_-_3037063_3037307_3037363_3037447	X	-	3037063	3037307	3037363	3037447	1.32679e-05	0.000111852	-0.090196	56
gpcp-1	X_-_3108640_3108690_3108813_3108929	X	-	3108640	3108690	3108813	3108929	0.191829	0.31818	0.0169821	123
gpcp-1	X_-_3109688_3109803_3109881_3109940	X	-	3109688	3109803	3109881	3109940	4.33599e-10	9.12094e-09	-0.317521	78
spc-1	X_-_3122219_3122512_3122527_3122579	X	-	3122219	3122512	3122527	3122579	1.88333e-17	9.63307e-16	-0.221329	15
klp-4	X_-_3172190_3172541_3172586_3173068	X	-	3172190	3172541	3172586	3173068	2.7007e-31	3.62763e-29	-0.312008	45
pqn-37	X_-_3248092_3248637_3248700_3248748	X	-	3248092	3248637	3248700	3248748	0.0919735	0.183927	0.00304836	63
M02E1.1	X_+_327997_328079_328127_328176	X	+	327997	328079	328127	328176	9.57454e-06	8.38424e-05	0.0419072	48
F11D5.1	X_+_3345131_3345284_3345347_3345391	X	+	3345131	3345284	3345347	3345391	0.0554331	0.124024	0.0108077	63
C12D12.1	X_+_3504097_3504265_3504628_3504698	X	+	3504097	3504265	3504628	3504698	0.00308206	0.0122485	-0.157922	363
ckc-1	X_+_3578307_3578545_3578603_3578655	X	+	3578307	3578545	3578603	3578655	0.0965209	0.190806	-0.0320231	58
C18B2.5	X_-_3610198_3610263_3610341_3610388	X	-	3610198	3610263	3610341	3610388	6.54027e-05	0.000456244	-0.0829104	78
F47B7.2	X_+_3774918_3774979_3775033_3775167	X	+	3774918	3774979	3775033	3775167	7.70701e-10	1.56645e-08	-0.0311539	54
F35A5.8	X_-_3801607_3801747_3801786_3801863	X	-	3801607	3801747	3801786	3801863	1.34366e-13	4.58856e-12	-0.660604	39
ceh-93	X_-_385796_386308_386458_386713	X	-	385796	386308	386458	386713	0.25184	0.388719	-0.0170553	150
R04A9.6	X_+_398809_400062_400123_400169	X	+	398809	400062	400123	400169	0.00189118	0.0081472	0.0674502	61
bro-1	I_+_5187149_5187581_5187647_5188387	I	+	5187149	5187581	5187647	5188387	0.638077	0.750653	0.00186969	66
T06F4.1	X_-_4058261_4058811_4058833_4059122	X	-	4058261	4058811	4058833	4059122	3.45022e-07	4.3554e-06	-0.294673	22
twk-28	X_-_4276283_4276626_4276662_4276740	X	-	4276283	4276626	4276662	4276740	9.74379e-05	0.000647736	-0.322414	36
dop-6	X_+_4323399_4324504_4324555_4324987	X	+	4323399	4324504	4324555	4324987	0.000520384	0.00272893	-0.363943	51
C24A8.6	X_-_4330322_4330484_4330515_4330573	X	-	4330322	4330484	4330515	4330573	1.49715e-10	3.40096e-09	-0.281201	31
C24A8.6	X_-_4330679_4331028_4331100_4331145	X	-	4330679	4331028	4331100	4331145	0.00428131	0.0160687	0.077769	72
dpy-23	X_+_4390089_4390831_4390849_4391037	X	+	4390089	4390831	4390849	4391037	4.74861e-10	9.92135e-09	-0.327494	18
dop-1	X_-_4412456_4413278_4413452_4413916	X	-	4412456	4413278	4413452	4413916	0.468412	0.608037	0.0577294	174
C07A12.7	X_-_4518685_4519351_4519453_4519519	X	-	4518685	4519351	4519453	4519519	4.58907e-08	6.95201e-07	0.0609149	102
ham-2	X_+_4557838_4557930_4558074_4558564	X	+	4557838	4557930	4558074	4558564	0.125219	0.232696	-0.0124521	144
spat-3	X_-_4598479_4598613_4598667_4598748	X	-	4598479	4598613	4598667	4598748	0.0892279	0.179685	0.0401966	54
acc-3	X_-_4726271_4726318_4726372_4726748	X	-	4726271	4726318	4726372	4726748	0.0258447	0.0679029	0.170602	54
R08E3.1	X_+_4832634_4833000_4833094_4833601	X	+	4832634	4833000	4833094	4833601	0.0789385	0.163737	0.0037022	94
tsp-14	X_-_4869347_4869396_4869582_4870895	X	-	4869347	4869396	4869582	4870895	0.12416	0.23124	-0.00647743	186
mct-4	X_-_4922088_4922706_4922841_4922928	X	-	4922088	4922706	4922841	4922928	1.34043e-05	0.000112825	0.156596	135
B0310.2	X_-_505551_505786_505975_506109	X	-	505551	505786	505975	506109	0.0481613	0.111043	-0.0721719	189
cal-5	X_-_5075752_5076175_5076400_5076458	X	-	5075752	5076175	5076400	5076458	0.344225	0.489152	0.00637172	225
T03G11.3	X_+_5177010_5177071_5177244_5177291	X	+	5177010	5177071	5177244	5177291	0.269293	0.408621	-0.0112577	173
T23F2.2	X_-_5498864_5499075_5499125_5499200	X	-	5498864	5499075	5499125	5499200	5.32639e-08	7.9597e-07	-0.207672	50
mec-2	X_+_5587798_5587987_5590327_5590475	X	+	5587798	5587987	5590327	5590475	0.0332766	0.0827958	0.104324	2340
set-20	X_-_5684621_5685863_5685964_5686037	X	-	5684621	5685863	5685964	5686037	0.512998	0.646968	0.144065	101
twnk-1	X_+_5795396_5795486_5795540_5795927	X	+	5795396	5795486	5795540	5795927	2.00743e-10	4.45527e-09	-0.437636	54
F13D11.3	X_-_5804930_5805183_5805264_5805817	X	-	5804930	5805183	5805264	5805817	1.59208e-10	3.59369e-09	-0.0414878	81
hog-1	X_-_5853407_5853458_5853509_5854112	X	-	5853407	5853458	5853509	5854112	0.102481	0.199617	0.00763008	51
ctbp-1	X_+_5854870_5862720_5862915_5863167	X	+	5854870	5862720	5862915	5863167	0.0869001	0.176169	-0.143631	195
ggr-2	X_+_6079287_6079534_6079567_6080024	X	+	6079287	6079534	6079567	6080024	3.00709e-09	5.56516e-08	-0.749159	33
ggr-2	X_+_6080156_6080474_6080558_6080889	X	+	6080156	6080474	6080558	6080889	0.163272	0.282829	-0.0861002	84
ggr-2	X_+_6081270_6081333_6081354_6081541	X	+	6081270	6081333	6081354	6081541	0.0186427	0.052416	-0.0857474	21
unc-96	X_-_611615_612354_612384_612706	X	-	611615	612354	612384	612706	1.05367e-23	8.81374e-22	-0.39244	30
hsp-43	X_-_6233597_6233860_6233935_6234068	X	-	6233597	6233860	6233935	6234068	7.14273e-39	1.33468e-36	-0.246418	75
W05H9.1	X_+_6272532_6272573_6272660_6272780	X	+	6272532	6272573	6272660	6272780	0.162364	0.281823	-0.00116243	87
ppk-1	I_+_5360797_5362067_5362118_5363014	I	+	5360797	5362067	5362118	5363014	2.19371e-31	2.9638e-29	-0.294716	51
col-166	X_+_6280877_6324277_6324349_6327248	X	+	6280877	6324277	6324349	6327248	0.0122831	0.0376239	-0.0021527	72
frm-4	I_-_5407203_5407479_5407503_5407571	I	-	5407203	5407479	5407503	5407571	5.2718e-62	2.65544e-59	-0.655465	24
C03B1.7	X_+_6343926_6344293_6344353_6344452	X	+	6343926	6344293	6344353	6344452	0.00167783	0.00736082	-0.235853	60
glt-4	X_+_6406340_6406429_6406504_6406686	X	+	6406340	6406429	6406504	6406686	0.0257621	0.0677432	-0.14496	75
gar-1	X_-_6482439_6482804_6482897_6483093	X	-	6482439	6482804	6482897	6483093	7.94785e-10	1.61398e-08	-0.413195	93
cdf-1	X_-_6502839_6502893_6503019_6504432	X	-	6502839	6502893	6503019	6504432	0.00580948	0.0205877	-0.0610534	126
dop-3	X_-_6565348_6565394_6565499_6565541	X	-	6565348	6565394	6565499	6565541	0.537696	0.668867	-0.0328987	105
kqt-1	X_+_6624995_6625354_6625618_6626110	X	+	6624995	6625354	6625618	6626110	0.324776	0.468832	-0.0525522	264
nas-11	X_+_6715556_6715646_6715716_6715761	X	+	6715556	6715646	6715716	6715761	1.6462e-12	4.90722e-11	0.0102962	70
C53B7.3	X_+_6845455_6845534_6845612_6845657	X	+	6845455	6845534	6845612	6845657	0.00671864	0.023196	0.012413	78
F14B8.5	X_-_6927660_6927816_6927924_6928505	X	-	6927660	6927816	6927924	6928505	0.0418194	0.0992855	-0.0563956	108
tyra-2	X_-_6998945_7000652_7000670_7000903	X	-	6998945	7000652	7000670	7000903	1.17719e-12	3.54694e-11	-0.698264	18
C36B7.5	X_-_7090476_7090674_7090755_7090799	X	-	7090476	7090674	7090755	7090799	0.0436449	0.102636	0.0587527	81
alh-10	X_-_7141525_7141565_7141674_7141942	X	-	7141525	7141565	7141674	7141942	0.338999	0.483788	-0.00192768	109
sli-1	X_-_720923_722152_722278_722334	X	-	720923	722152	722278	722334	6.52834e-18	3.44175e-16	0.0808427	126
spp-22	X_+_7211977_7212333_7212450_7213780	X	+	7211977	7212333	7212450	7213780	0.774167	0.852964	-0.00238196	117
syd-9	X_+_7218605_7220176_7220227_7220971	X	+	7218605	7220176	7220227	7220971	0.236054	0.371129	-0.00781443	51
sli-1	X_-_725267_725540_725591_725705	X	-	725267	725540	725591	725705	0.0921018	0.184104	-0.0610879	51
F46H5.2	X_+_7266930_7267005_7267111_7267272	X	+	7266930	7267005	7267111	7267272	2.06911e-10	4.58779e-09	-0.0482371	106
unc-10	X_-_7273655_7273829_7274144_7274316	X	-	7273655	7273829	7274144	7274316	0.0369735	0.0900126	0.0317629	315
clc-2	X_+_7431829_7431881_7432022_7432844	X	+	7431829	7431881	7432022	7432844	0.314326	0.457927	0.00647283	141
F48E3.8	X_-_7515983_7516030_7516153_7516201	X	-	7515983	7516030	7516153	7516201	1.19659e-08	2.01348e-07	-0.542206	123
zipt-11	I_-_5508086_5508464_5508536_5508665	I	-	5508086	5508464	5508536	5508665	4.77429e-12	1.34741e-10	-0.326874	72
adt-2	X_+_7593797_7593843_7593901_7594640	X	+	7593797	7593843	7593901	7594640	0.00916361	0.0298147	-0.0179549	58
C44E12.1	X_+_7598664_7598708_7598801_7599194	X	+	7598664	7598708	7598801	7599194	9.4332e-05	0.000630526	0.0291434	93
stn-2	X_-_7678427_7678856_7678953_7679473	X	-	7678427	7678856	7678953	7679473	0.0163598	0.0472532	0.00978629	97
kvs-1	X_-_7690990_7691523_7691603_7691734	X	-	7690990	7691523	7691603	7691734	4.78202e-07	5.85942e-06	-0.331715	80
kvs-1	X_-_7693122_7693552_7693579_7693676	X	-	7693122	7693552	7693579	7693676	1.70107e-07	2.29621e-06	-0.387909	27
kvs-1	X_-_7694565_7694825_7694858_7694942	X	-	7694565	7694825	7694858	7694942	8.44723e-07	9.81085e-06	-0.218633	33
K09F5.6	X_+_7724118_7724246_7724629_7725035	X	+	7724118	7724246	7724629	7725035	7.46119e-06	6.73207e-05	0.089919	383
deg-1	X_+_7765318_7765386_7765416_7765640	X	+	7765318	7765386	7765416	7765640	0.00101039	0.00479492	-0.138615	30
sul-3	X_-_7828332_7828386_7828454_7829462	X	-	7828332	7828386	7828454	7829462	0.13403	0.244908	0.0215711	68
cca-1	X_-_7861307_7875810_7875844_7875901	X	-	7861307	7875810	7875844	7875901	0.667787	0.773472	0.0209763	34
pcyt-2.2	X_+_7884589_7884681_7884762_7884807	X	+	7884589	7884681	7884762	7884807	0.000488836	0.00258539	0.0492468	81
tnt-3	X_-_7940624_7940796_7940824_7940882	X	-	7940624	7940796	7940824	7940882	4.27738e-40	8.39907e-38	-0.608001	28
C18A11.3	X_+_8062995_8063403_8063538_8063585	X	+	8062995	8063403	8063538	8063585	0.000678593	0.00341775	0.0114138	135
ifd-2	X_-_814949_815089_815174_815223	X	-	814949	815089	815174	815223	0.00537244	0.0193385	-0.0123031	85
C17H11.6	X_-_8189956_8190167_8190314_8190591	X	-	8189956	8190167	8190314	8190591	0.00171881	0.00750508	0.0125422	147
daf-3	X_-_823813_824067_824169_825072	X	-	823813	824067	824169	825072	0.00268784	0.010932	-0.169346	102
M60.6	X_-_8248717_8249552_8249659_8249815	X	-	8248717	8249552	8249659	8249815	0.302993	0.445662	-0.00574366	107
F13B9.1	X_+_8288156_8288313_8288436_8288599	X	+	8288156	8288313	8288436	8288599	0.00299923	0.011978	0.0455462	123
F13B9.1	X_+_8290327_8290408_8290474_8290710	X	+	8290327	8290408	8290474	8290710	6.62363e-10	1.35338e-08	-0.170757	66
F40B5.2	X_+_8368726_8368849_8368930_8369127	X	+	8368726	8368849	8368930	8369127	0.0205854	0.0566644	-0.113487	81
pqn-52	I_-_5569199_5569544_5569568_5569703	I	-	5569199	5569544	5569568	5569703	3.80721e-37	6.68295e-35	-0.285057	24
F18E9.3	X_+_8589117_8589246_8589333_8589400	X	+	8589117	8589246	8589333	8589400	0.0102192	0.0324784	0.0235679	87
K01A12.2	X_+_8618924_8619170_8619268_8619735	X	+	8618924	8619170	8619268	8619735	0.765301	0.846623	-0.00927254	98
C28G1.10	X_+_8847393_8847631_8847727_8847774	X	+	8847393	8847631	8847727	8847774	0.0116055	0.0359354	0.115745	96
ubc-22	X_-_8868759_8868805_8868901_8869033	X	-	8868759	8868805	8868901	8869033	0.000170205	0.00105391	0.066284	96
C06E2.1	X_-_8874460_8874536_8874589_8874760	X	-	8874460	8874536	8874589	8874760	5.60026e-09	9.91297e-08	0.162905	53
ajm-1	X_+_9109260_9109673_9109796_9109916	X	+	9109260	9109673	9109796	9109916	0.00018555	0.00113438	-0.207837	123
pes-8	X_+_9253624_9253708_9253843_9254144	X	+	9253624	9253708	9253843	9254144	0.132821	0.243281	-0.316565	135
xrep-4	I_-_5617712_5617795_5617892_5617956	I	-	5617712	5617795	5617892	5617956	0.00305537	0.0121651	-0.00490751	97
tmc-2	X_+_9308933_9309008_9309065_9309115	X	+	9308933	9309008	9309065	9309115	0.0461734	0.10734	0.0220591	57
fln-2	X_+_9416488_9416754_9416847_9416922	X	+	9416488	9416754	9416847	9416922	0.0746248	0.156692	0.0455721	93
F46F11.1	I_+_5628588_5628886_5628928_5629906	I	+	5628588	5628886	5628928	5629906	5.67281e-18	3.01818e-16	-0.250699	42
C07B5.4	X_+_9532651_9533747_9533868_9533911	X	+	9532651	9533747	9533868	9533911	0.000626399	0.00319445	0.0283501	121
F49E2.5	X_+_9559095_9559226_9559346_9559476	X	+	9559095	9559226	9559346	9559476	0.474167	0.613053	-0.00777376	120
F49E2.1	X_-_9562274_9562327_9562399_9562924	X	-	9562274	9562327	9562399	9562924	0.112983	0.215135	0.0191059	72
C11E4.6	X_+_9614098_9614520_9614691_9614760	X	+	9614098	9614520	9614691	9614760	0.0187239	0.0526061	0.0187614	171
zipt-2.4	I_-_5671250_5671840_5671948_5672051	I	-	5671250	5671840	5671948	5672051	2.72632e-10	5.8955e-09	-0.279467	108
unc-40	I_-_5681447_5681875_5682130_5682282	I	-	5681447	5681875	5682130	5682282	2.36547e-06	2.43704e-05	-0.12831	255
unc-40	I_-_5685211_5685500_5685584_5685674	I	-	5685211	5685500	5685584	5685674	4.33869e-09	7.81083e-08	-0.0847869	84
gpaa-1	I_-_5858124_5858731_5858890_5859274	I	-	5858124	5858731	5858890	5859274	0.0134009	0.0403411	0.0233413	159
pgp-2	I_+_5892632_5893162_5893234_5893422	I	+	5892632	5893162	5893234	5893422	0.00030961	0.00175894	-0.0848662	72
hum-7	I_-_590346_591265_591304_591533	I	-	590346	591265	591304	591533	8.17243e-05	0.00055555	-0.141524	39
hpo-27	I_+_5912364_5912512_5912683_5913052	I	+	5912364	5912512	5912683	5913052	0.624757	0.739656	0.0053542	171
fars-1	I_-_6214216_6214312_6214423_6214518	I	-	6214216	6214312	6214423	6214518	0.0706913	0.15023	0.0204181	111
rbm-5	I_+_6216793_6217016_6217046_6217121	I	+	6216793	6217016	6217046	6217121	0.10518	0.203497	0.0496862	30
Y65B4A.4	I_+_622219_622284_622431_624218	I	+	622219	622284	622431	624218	0.00275707	0.0111722	0.144332	147
hrpk-1	I_+_6318274_6318361_6318405_6318590	I	+	6318274	6318361	6318405	6318590	2.38632e-05	0.000187039	-0.015606	44
snt-4	I_+_6436193_6437902_6438021_6438568	I	+	6436193	6437902	6438021	6438568	0.50952	0.644116	-0.0012861	119
T23H2.3	I_-_6445542_6445640_6445703_6445851	I	-	6445542	6445640	6445703	6445851	9.06397e-08	1.29199e-06	-0.157564	63
Y65B4A.2	I_+_649004_649592_649748_652006	I	+	649004	649592	649748	652006	0.256381	0.394337	0.00521929	156
F48A9.2	I_+_6595546_6595736_6595865_6597558	I	+	6595546	6595736	6595865	6597558	0.540726	0.671525	0.00838386	129
Y52B11A.8	I_+_11033130_11033199_11033240_11033875	I	+	11033130	11033199	11033240	11033875	0.0584521	0.129375	-0.0618868	41
ztf-4	I_+_6927758_6927995_6928131_6928481	I	+	6927758	6927995	6928131	6928481	0.000130748	0.000837454	-0.0651354	136
hrde-4	I_-_6946157_6946322_6946360_6946522	I	-	6946157	6946322	6946360	6946522	0.402326	0.545615	0.00417845	38
C30F12.5	I_-_6993533_6993988_6994096_6994145	I	-	6993533	6993988	6994096	6994145	4.29326e-05	0.00031505	0.00868108	108
C30F12.5	I_-_6994372_6995397_6995505_6995803	I	-	6994372	6995397	6995505	6995803	1.51099e-13	5.11848e-12	-0.0151961	108
pdi-3	I_-_7017400_7017450_7017564_7017619	I	-	7017400	7017450	7017564	7017619	4.09376e-10	8.6349e-09	0.00092625	114
hpo-11	I_-_7143369_7144561_7144603_7145450	I	-	7143369	7144561	7144603	7145450	1.17452e-36	2.00104e-34	-0.354402	42
hmr-1	I_-_11082105_11082727_11082757_11083587	I	-	11082105	11082727	11082757	11083587	6.14012e-10	1.26126e-08	-0.0179553	30
C01H6.8	I_+_7228066_7228350_7228548_7228827	I	+	7228066	7228350	7228548	7228827	0.000375363	0.00207006	-0.0435458	198
dhp-1	I_-_7239234_7239910_7240066_7240242	I	-	7239234	7239910	7240066	7240242	0.094797	0.188266	-0.0103019	156
F13G3.10	I_-_7313899_7313956_7314019_7314207	I	-	7313899	7313956	7314019	7314207	0.0542157	0.121856	-0.0403477	63
sol-1	I_-_7389804_7389850_7389965_7390156	I	-	7389804	7389850	7389965	7390156	0.762088	0.844535	0.00461028	115
unc-13	I_+_7444151_7445011_7445020_7445375	I	+	7444151	7445011	7445020	7445375	5.30121e-56	2.0644e-53	-0.711292	9
ZK524.4	I_-_7463234_7463524_7463938_7464474	I	-	7463234	7463524	7463938	7464474	0.0250223	0.0661938	0.0334047	414
F28D9.4	I_-_11175291_11175823_11175921_11177600	I	-	11175291	11175823	11175921	11177600	1.1017e-05	9.48432e-05	0.0081835	98
wdr-23	I_+_7600621_7601280_7601387_7601695	I	+	7600621	7601280	7601387	7601695	0.0015222	0.00676842	-0.0027438	107
ncbp-2	I_-_7641767_7642394_7642491_7642593	I	-	7641767	7642394	7642491	7642593	9.31057e-06	8.17161e-05	-0.00850477	97
adr-1	I_+_7774270_7774397_7774595_7774641	I	+	7774270	7774397	7774595	7774641	1.32045e-06	1.4632e-05	0.14217	198
csk-1	I_+_77799_78152_78170_79311	I	+	77799	78152	78170	79311	5.36848e-06	5.02283e-05	-0.146163	18
rme-8	I_+_8092281_8092391_8092415_8093335	I	+	8092281	8092391	8092415	8093335	8.87813e-47	2.26056e-44	-0.424563	24
zfh-2	I_+_811083_812701_812749_819364	I	+	811083	812701	812749	819364	0.735571	0.825922	-0.00733012	48
lin-10	I_-_8115308_8115783_8115867_8116641	I	-	8115308	8115783	8115867	8116641	3.9911e-08	6.11613e-07	-0.190431	84
abts-1	I_-_8302033_8302947_8303058_8303641	I	-	8302033	8302947	8303058	8303641	0.00520415	0.0188588	-0.0161851	111
T19A6.1	I_-_8380445_8380910_8380985_8388026	I	-	8380445	8380910	8380985	8388026	0.198172	0.326015	0.0373794	75
gon-2	I_-_8559633_8563417_8563486_8563609	I	-	8559633	8563417	8563486	8563609	0.0585158	0.129491	-0.0716266	69
cdk-9	I_+_11323581_11324871_11324919_11325745	I	+	11323581	11324871	11324919	11325745	0.15326	0.270389	0.0121446	48
F43G9.13	I_+_8605642_8606166_8606251_8606296	I	+	8605642	8606166	8606251	8606296	0.00768196	0.0258657	0.00475581	85
F56G4.6	I_-_11364555_11364920_11365070_11365129	I	-	11364555	11364920	11365070	11365129	0.527973	0.660337	0.0160155	150
cle-1	I_-_8709403_8709762_8709831_8709923	I	-	8709403	8709762	8709831	8709923	5.00226e-05	0.000360065	-0.223105	69
twk-30	I_-_8811092_8811139_8811238_8811526	I	-	8811092	8811139	8811238	8811526	0.14869	0.264456	0.00939427	99
F36A2.9	I_+_8817249_8817320_8817401_8817606	I	+	8817249	8817320	8817401	8817606	1.00935e-07	1.42648e-06	-0.0547916	81
T08G11.1	I_-_8909147_8909272_8909353_8909583	I	-	8909147	8909272	8909353	8909583	7.61098e-17	3.72834e-15	-0.281146	81
gei-17	I_-_9101233_9101420_9101672_9101836	I	-	9101233	9101420	9101672	9101836	0.00913001	0.0297242	0.238457	252
prhg-1	I_-_917413_917913_917937_918777	I	-	917413	917913	917937	918777	0.113878	0.216376	0.0255624	24
F36H2.3	I_-_9256451_9256519_9256729_9256920	I	-	9256451	9256519	9256729	9256920	0.0313122	0.0788222	0.0887598	210
F36H2.3	I_-_9257134_9257424_9257634_9257889	I	-	9257134	9257424	9257634	9257889	0.00523109	0.0189244	-0.307993	210
cbl-1	I_+_9328074_9328774_9329309_9329378	I	+	9328074	9328774	9329309	9329378	0.617773	0.73504	-0.00115055	535
M04C9.1	I_-_9350425_9350541_9350622_9350664	I	-	9350425	9350541	9350622	9350664	0.0344886	0.0851599	0.0459861	81
ppfr-1	I_-_9366584_9366643_9366704_9366821	I	-	9366584	9366643	9366704	9366821	0.0037124	0.0142982	-0.0049504	61
mec-8	I_-_9441518_9441940_9442279_9443035	I	-	9441518	9441940	9442279	9443035	0.0673621	0.144774	0.029343	339
ate-1	I_-_9613211_9613261_9613389_9613824	I	-	9613211	9613261	9613389	9613824	0.529364	0.661582	-0.00423772	128
F26E4.2	I_-_9759380_9759427_9759472_9760685	I	-	9759380	9759427	9759472	9760685	0.000101472	0.000671184	0.0136762	45
K10C3.5	I_+_9866382_9867261_9867828_9868593	I	+	9866382	9867261	9867828	9868593	0.0115798	0.0358728	0.0137716	567
cfi-1	I_-_9996119_9997021_9997093_9998960	I	-	9996119	9997021	9997093	9998960	0.467165	0.606964	0.028948	72
ZK673.11	II_+_10460527_10460640_10460667_10460867	II	+	10460527	10460640	10460667	10460867	1.95696e-07	2.60222e-06	-0.613391	27
C14A4.12	II_+_10614149_10614200_10614260_10614378	II	+	10614149	10614200	10614260	10614378	0.137562	0.24956	0.020064	60
rsp-7	II_+_10659715_10659786_10659862_10660030	II	+	10659715	10659786	10659862	10660030	2.93524e-06	2.95571e-05	0.142653	76
ptb-1	II_+_10688040_10688476_10688510_10688756	II	+	10688040	10688476	10688510	10688756	0.508275	0.643024	0.00772546	34
mpz-1	II_-_10752432_10753530_10753587_10754009	II	-	10752432	10753530	10753587	10754009	0.228356	0.362213	0.0168079	57
mix-1	II_+_10827652_10831897_10832059_10836989	II	+	10827652	10831897	10832059	10836989	0.579898	0.704448	0.00366889	162
dys-1	I_-_11545540_11545666_11545699_11546116	I	-	11545540	11545666	11545699	11546116	1.11485e-69	7.4874e-67	-0.697912	33
ptp-3	II_+_10984121_10984201_10984273_10984383	II	+	10984121	10984201	10984273	10984383	0.868299	0.918949	-0.0260252	72
C54G6.3	I_+_1002643_1002502_997249_1003848	I	+	1002643	1002502	997249	1003848	0.184431	0.30945	0.0642003	-5253
ilkp-1	II_+_11051297_11051337_11051444_11051497	II	+	11051297	11051337	11051444	11051497	0.281621	0.421728	-0.0273573	107
unc-53	II_-_11060064_11060196_11060217_11060261	II	-	11060064	11060196	11060217	11060261	1.705e-08	2.80083e-07	-0.352176	21
pqm-1	II_-_11150691_11151143_11151225_11151554	II	-	11150691	11151143	11151225	11151554	0.0616561	0.134971	-0.00311671	82
F37H8.6	II_-_11175354_11175402_11175563_11176246	II	-	11175354	11175402	11175563	11176246	0.0192652	0.0538233	-0.0431264	161
shn-1	II_-_11385154_11385777_11385931_11386067	II	-	11385154	11385777	11385931	11386067	0.0690951	0.147717	0.0282876	154
shn-1	II_-_11388102_11388262_11388352_11388608	II	-	11388102	11388262	11388352	11388608	9.71146e-05	0.000645865	-0.214988	90
C05D12.3	II_+_11425471_11426160_11426302_11426373	II	+	11425471	11426160	11426302	11426373	2.30789e-05	0.000181825	0.0702316	142
gfat-1	II_-_11594070_11594199_11594280_11594322	II	-	11594070	11594199	11594280	11594322	1.0978e-13	3.81357e-12	-0.262696	81
gfat-1	II_-_11594464_11594593_11594632_11594705	II	-	11594464	11594593	11594632	11594705	3.62249e-07	4.55302e-06	-0.218255	39
din-1	II_-_11623796_11623935_11624523_11624627	II	-	11623796	11623935	11624523	11624627	0.000990567	0.00471244	0.0574253	588
vab-23	II_-_11898992_11900951_11901064_11901111	II	-	11898992	11900951	11901064	11901111	3.78096e-06	3.68948e-05	0.0870054	113
Y17G7B.20	II_-_11978192_11978242_11978336_11978382	II	-	11978192	11978242	11978336	11978382	0.0453044	0.105712	0.0557312	94
tric-1B.1	II_-_12257928_12258834_12259389_12266109	II	-	12257928	12258834	12259389	12266109	0.261496	0.400119	0.000816481	555
2021-03-05	II_-_12362252_12362306_12362396_12362620	II	-	12362252	12362306	12362396	12362620	0.0463677	0.107695	0.0108882	90
vab-10	I_-_11748857_11749128_11749161_11749273	I	-	11748857	11749128	11749161	11749273	1.7299e-09	3.33466e-08	-0.0676675	33
Y46G5A.15	II_-_12784438_12785071_12785125_12785317	II	-	12784438	12785071	12785125	12785317	0.0472217	0.109295	0.0604351	54
Y46G5A.18	II_-_12803354_12803881_12804053_12804432	II	-	12803354	12803881	12804053	12804432	0.670393	0.775436	-0.000349126	172
gsy-1	II_-_12874347_12876524_12876706_12877356	II	-	12874347	12876524	12876706	12877356	0.0766156	0.159959	0.00166286	182
vab-10	I_-_11777170_11777359_11777698_11777950	I	-	11777170	11777359	11777698	11777950	0.0319023	0.0800035	-0.00368424	339
Y48C3A.18	II_+_13413179_13413954_13414080_13414500	II	+	13413179	13413954	13414080	13414500	0.556613	0.68519	0.00429745	126
tbc-14	II_-_13439224_13440591_13440909_13443206	II	-	13439224	13440591	13440909	13443206	0.304222	0.446937	-0.000918769	318
pqn-27	II_-_13455102_13456945_13457044_13460077	II	-	13455102	13456945	13457044	13460077	0.0117028	0.036186	-0.0264298	99
alh-7	II_-_13488178_13489763_13490444_13491596	II	-	13488178	13489763	13490444	13491596	0.165349	0.285639	0.00852953	681
clec-146	II_-_13592857_13592947_13593409_13593678	II	-	13592857	13592947	13593409	13593678	0.225803	0.359326	0.0228056	462
zip-3	II_-_13953413_13953993_13954166_13955872	II	-	13953413	13953993	13954166	13955872	0.374559	0.519303	-0.000893014	173
cacn-1	II_-_14135373_14136276_14136734_14140151	II	-	14135373	14136276	14136734	14140151	0.755003	0.839636	8.92637e-05	458
wve-1	I_-_11925535_11925705_11925783_11927119	I	-	11925535	11925705	11925783	11927119	0.0910307	0.182514	0.0231246	78
R06C1.4	I_+_11930834_11931061_11931173_11931332	I	+	11930834	11931061	11931173	11931332	0.0911735	0.18273	0.0391736	112
C13B4.1	II_-_14470631_14470733_14470877_14471657	II	-	14470631	14470733	14470877	14471657	6.99459e-06	6.35312e-05	0.0561263	144
C13B4.1	II_-_14475045_14475226_14475271_14475947	II	-	14475045	14475226	14475271	14475947	4.31322e-09	7.77437e-08	-0.158093	45
F57C2.5	II_-_14526567_14526784_14526838_14527016	II	-	14526567	14526784	14526838	14527016	0.738363	0.828326	-0.000142012	54
F19H8.2	II_-_14604514_14604593_14604755_14604961	II	-	14604514	14604593	14604755	14604961	0.179291	0.303269	-0.00270049	162
unc-52	II_-_14652809_14653539_14653581_14653659	II	-	14652809	14653539	14653581	14653659	4.83148e-16	2.2037e-14	-0.0329278	42
rga-2	I_+_11984745_11984966_11985072_11985268	I	+	11984745	11984966	11985072	11985268	0.431339	0.573668	0.00737788	106
Y46E12BL.2	II_+_15233564_15234486_15234560_15234608	II	+	15233564	15234486	15234560	15234608	0.747477	0.834469	0.00130774	74
Y51H7BR.4	II_+_1529456_1533512_1533653_1533842	II	+	1529456	1533512	1533653	1533842	0.613447	0.731487	0.00857066	141
hrp-2	I_-_12062896_12063110_12063246_12063446	I	-	12062896	12063110	12063246	12063446	0.000186149	0.00113744	-0.00996717	136
Y47H10A.3	I_-_12088427_12088630_12088830_12089369	I	-	12088427	12088630	12088830	12089369	0.954029	0.974942	0.00226916	200
Y43H11AL.1	II_-_223797_226613_226774_227934	II	-	223797	226613	226774	227934	0.000438804	0.00235573	0.24171	161
Y75B8A.53	II_-_2889303_2891083_2891526_2892988	II	-	2889303	2891083	2891526	2892988	0.000146025	0.000921428	-0.025731	443
C41H7.1	II_+_3017107_3017184_3017203_3017346	II	+	3017107	3017184	3017203	3017346	5.89553e-15	2.38815e-13	-0.82411	19
Y25C1A.7	II_-_3062974_3063833_3063908_3064363	II	-	3062974	3063833	3063908	3064363	0.000240725	0.00141728	0.00862671	75
Y53F4A.5	II_+_3209056_3209630_3209765_3209813	II	+	3209056	3209630	3209765	3209813	5.63887e-21	3.86555e-19	-0.0790598	135
gcy-19	II_-_3255791_3256200_3256218_3256305	II	-	3255791	3256200	3256218	3256305	0.0828092	0.169852	0.148071	18
cbn-1	II_-_328728_328874_329070_329191	II	-	328728	328874	329070	329191	0.107886	0.207691	0.016814	196
NONE	II_-_3815473_3815651_3815681_3815736	II	-	3815473	3815651	3815681	3815736	0.072027	0.152425	0.244625	30
Y41C4A.26	II_-_384250_384489_384537_385101	II	-	384250	384489	384537	385101	0.198995	0.327019	0.0253488	48
sea-2	II_+_3965554_3965651_3966086_3966384	II	+	3965554	3965651	3966086	3966384	0.00725504	0.0246956	0.0820901	435
lin-31	II_+_3982361_3982734_3982820_3983453	II	+	3982361	3982734	3982820	3983453	0.00187065	0.00807076	-0.104202	86
ephx-1	II_+_4014432_4014941_4015083_4015248	II	+	4014432	4014941	4015083	4015248	0.021766	0.0591689	0.0947272	142
R11F4.2	II_+_4085361_4085446_4085527_4085932	II	+	4085361	4085446	4085527	4085932	0.0225111	0.0607991	-0.188059	81
R03H10.7	II_-_4177897_4177943_4178039_4178292	II	-	4177897	4177943	4178039	4178292	0.0121191	0.0372273	0.0530337	96
cpna-1	II_+_4206039_4206219_4206267_4206641	II	+	4206039	4206219	4206267	4206641	0.463203	0.603161	-0.0759725	48
paic-1	II_-_4370342_4370395_4370513_4370669	II	-	4370342	4370395	4370513	4370669	4.12539e-05	0.000303837	-0.0283315	118
twk-2	II_-_4446629_4447054_4447267_4447512	II	-	4446629	4447054	4447267	4447512	0.471131	0.610347	0.0513184	213
W06B4.2	II_+_4468483_4469083_4469274_4469450	II	+	4468483	4469083	4469274	4469450	0.229227	0.363191	-0.0268207	191
camt-1	II_-_4491779_4492086_4492120_4492203	II	-	4491779	4492086	4492120	4492203	7.32597e-23	5.81323e-21	-0.234963	34
vab-1	II_+_4587248_4588138_4588237_4589007	II	+	4587248	4588138	4588237	4589007	5.60658e-05	0.000398244	0.0211543	99
F35D11.3	II_+_4609867_4609930_4609954_4610042	II	+	4609867	4609930	4609954	4610042	1.42349e-06	1.56503e-05	-0.196212	24
pqn-35	II_+_4625039_4625095_4625149_4625218	II	+	4625039	4625095	4625149	4625218	1.78514e-10	3.98868e-09	0.108548	54
pld-1	II_-_5090435_5090561_5090585_5090699	II	-	5090435	5090561	5090585	5090699	7.68393e-09	1.33464e-07	-0.14037	24
crh-2	II_-_5180619_5180813_5181089_5183686	II	-	5180619	5180813	5181089	5183686	0.133164	0.243758	-0.0506841	276
dsh-1	II_-_5219041_5219155_5220710_5223501	II	-	5219041	5219155	5220710	5223501	0.44047	0.581749	0.0104911	1555
rsp-4	II_-_5387949_5388149_5388335_5388425	II	-	5387949	5388149	5388335	5388425	1.43697e-10	3.28033e-09	0.066435	186
clr-1	II_+_5468231_5468308_5468413_5468882	II	+	5468231	5468308	5468413	5468882	5.92938e-12	1.65029e-10	-0.573236	105
clr-1	II_+_5468983_5469108_5469174_5469387	II	+	5468983	5469108	5469174	5469387	2.3476e-36	3.94168e-34	-0.4931	66
fut-3	II_-_5658267_5658314_5658403_5658743	II	-	5658267	5658314	5658403	5658743	0.000530434	0.00277436	0.0185607	89
C25H3.11	II_-_5675476_5675683_5675713_5675781	II	-	5675476	5675683	5675713	5675781	3.552e-11	8.97021e-10	-0.236586	30
tiar-1	II_-_5714157_5714292_5714356_5714492	II	-	5714157	5714292	5714356	5714492	0.160162	0.279288	-0.0120967	64
ifb-2	II_+_5752721_5752816_5752867_5753453	II	+	5752721	5752816	5752867	5753453	1.15007e-07	1.60674e-06	-0.152055	51
F55C12.19	II_+_5866391_5866769_5866842_5866887	II	+	5866391	5866769	5866842	5866887	1.83927e-05	0.000149088	0.0385817	73
exp-1	II_-_6159699_6159838_6159856_6159931	II	-	6159699	6159838	6159856	6159931	4.31627e-20	2.73626e-18	-0.920909	18
C30B5.2	II_+_6197719_6197805_6197968_6198025	II	+	6197719	6197805	6197968	6198025	9.47803e-08	1.34617e-06	0.0463497	163
daf-37	II_-_6204955_6205445_6205499_6205945	II	-	6204955	6205445	6205499	6205945	5.93841e-10	1.22308e-08	-0.495128	54
T25D10.1	II_+_6404418_6404466_6404540_6404583	II	+	6404418	6404466	6404540	6404583	0.0303483	0.0769435	0.0676796	74
T26E3.4	I_+_12667227_12667860_12667964_12668676	I	+	12667227	12667860	12667964	12668676	0.224066	0.357188	-0.00117655	104
snr-3	II_-_6489310_6489355_6489460_6489673	II	-	6489310	6489355	6489460	6489673	0.681863	0.783944	-0.000236676	105
rsp-5	II_+_6490659_6490719_6490882_6490985	II	+	6490659	6490719	6490882	6490985	0.00053078	0.00277586	0.0685617	163
K07E8.7	II_-_650184_650229_650262_650317	II	-	650184	650229	650262	650317	1.91796e-07	2.55726e-06	0.126529	33
C56C10.7	II_-_6586112_6586161_6586170_6586263	II	-	6586112	6586161	6586170	6586263	0.00013349	0.000853131	0.0286219	9
T19D12.6	II_-_6639056_6640073_6640148_6640742	II	-	6639056	6640073	6640148	6640742	0.00193685	0.00830762	-0.00306064	75
T06G6.3	I_-_12710554_12710599_12710662_12711112	I	-	12710554	12710599	12710662	12711112	0.269691	0.408945	0.0444004	63
gyf-1	II_+_6684801_6685108_6685312_6685786	II	+	6684801	6685108	6685312	6685786	0.0132575	0.0400056	0.0244986	204
T06G6.6	I_+_12718439_12718766_12718847_12718953	I	+	12718439	12718766	12718847	12718953	0.148556	0.264281	-0.0445988	81
agr-1	II_-_6770266_6770314_6770521_6770674	II	-	6770266	6770314	6770521	6770674	0.0274127	0.0710992	-0.180388	207
ceh-38	II_+_6954029_6954162_6954249_6954377	II	+	6954029	6954162	6954249	6954377	0.0968856	0.191335	0.0676428	87
C15F1.1	II_+_6990724_6990875_6990923_6991131	II	+	6990724	6990875	6990923	6991131	1.05265e-24	9.49043e-23	-0.537668	48
unc-104	II_+_7001976_7002023_7002044_7002303	II	+	7001976	7002023	7002044	7002303	0.000915764	0.00440771	-0.0996103	21
unc-104	II_+_7004790_7005975_7006116_7006468	II	+	7004790	7005975	7006116	7006468	0.0336331	0.0834981	-0.0821369	141
tcer-1	II_-_7049826_7049885_7049912_7049969	II	-	7049826	7049885	7049912	7049969	0.00886316	0.0289939	0.0701015	27
him-14	II_-_7068720_7068764_7068830_7069111	II	-	7068720	7068764	7068830	7069111	0.0121269	0.0372462	0.129499	66
F10E7.2	II_+_7122406_7122800_7122812_7123655	II	+	7122406	7122800	7122812	7123655	0.660722	0.768306	-0.0277468	12
fust-1	II_+_7153527_7154091_7154129_7154335	II	+	7153527	7154091	7154129	7154335	7.92303e-07	9.25305e-06	-0.03991	38
T02H6.1	II_+_719878_721115_721338_723404	II	+	719878	721115	721338	723404	0.0254006	0.0670282	0.0028721	223
C23H3.9	II_-_74882_75544_75715_76935	II	-	74882	75544	75715	76935	6.74558e-07	7.98459e-06	0.0665783	171
npp-21	II_+_7604190_7605571_7605808_7605855	II	+	7604190	7605571	7605808	7605855	0.0865265	0.175626	-0.00356923	237
lin-26	II_+_7683527_7683675_7683767_7683964	II	+	7683527	7683675	7683767	7683964	0.942583	0.96734	0.00143221	92
glr-4	II_-_7785506_7786390_7786432_7786597	II	-	7785506	7786390	7786432	7786597	1.09803e-49	3.22049e-47	-0.865798	42
pad-1	I_+_12884176_12884459_12884519_12885015	I	+	12884176	12884459	12884519	12885015	0.0765644	0.159881	0.0206526	60
swsn-7	II_-_8024597_8024975_8025104_8025191	II	-	8024597	8024975	8025104	8025191	2.99332e-07	3.82553e-06	0.124067	129
ulp-4	II_+_8130387_8130551_8130653_8132288	II	+	8130387	8130551	8130653	8132288	0.0541428	0.121715	-0.00688964	102
ctns-1	II_-_8135004_8135130_8135179_8135244	II	-	8135004	8135130	8135179	8135244	5.14771e-12	1.44927e-10	-0.135629	49
T05C12.11	II_-_8169967_8170241_8170259_8170315	II	-	8169967	8170241	8170259	8170315	0.00164896	0.00725064	-0.407584	18
mig-5	II_-_8183688_8183734_8183857_8183898	II	-	8183688	8183734	8183857	8183898	0.276514	0.416253	0.0148703	123
zyg-9	II_+_8459542_8461044_8461131_8461229	II	+	8459542	8461044	8461131	8461229	0.408612	0.551638	0.00455384	87
T13H5.1	II_-_8506650_8507055_8507115_8507207	II	-	8506650	8507055	8507115	8507207	0.000115438	0.000751654	-0.334105	60
sptf-2	II_+_8625924_8626893_8626992_8627075	II	+	8625924	8626893	8626992	8627075	0.00639127	0.0222506	0.0589947	99
T01B7.5	II_+_8717523_8717721_8718017_8718387	II	+	8717523	8717721	8718017	8718387	0.00417932	0.0157548	-0.010967	296
mak-1	II_+_8746134_8746354_8746479_8746586	II	+	8746134	8746354	8746479	8746586	0.196108	0.323456	-0.0303798	125
C47B2.9	I_+_12983567_12983628_12983709_12983775	I	+	12983567	12983628	12983709	12983775	0.0689828	0.147508	0.00282204	81
F46C5.6	II_-_8843383_8843562_8843628_8843703	II	-	8843383	8843562	8843628	8843703	1.88745e-08	3.07438e-07	-0.304233	66
lat-1	II_+_8906846_8906914_8906981_8907150	II	+	8906846	8906914	8906981	8907150	8.64823e-06	7.64598e-05	-0.147064	67
tdp-1	II_+_8998307_8998420_8998659_8998747	II	+	8998307	8998420	8998659	8998747	0.217823	0.349871	-0.00607004	239
F37B12.3	II_-_9040558_9040604_9040730_9041210	II	-	9040558	9040604	9040730	9041210	0.00217032	0.00913401	-0.00651752	126
2021-06-01	II_+_9120918_9121381_9121510_9122301	II	+	9120918	9121381	9121510	9122301	0.171745	0.29376	0.0101601	129
W05B5.1	I_+_13043107_13043534_13043555_13043812	I	+	13043107	13043534	13043555	13043812	3.66141e-19	2.14789e-17	-0.0976758	21
T23G7.2	II_-_9169392_9169528_9169776_9172579	II	-	9169392	9169528	9169776	9172579	0.0579899	0.128463	0.00755861	248
aqp-2	II_-_9259384_9259589_9259617_9259669	II	-	9259384	9259589	9259617	9259669	2.10343e-22	1.58754e-20	-0.43044	28
mel-11	II_+_9361866_9362043_9362373_9362966	II	+	9361866	9362043	9362373	9362966	0.216212	0.348152	0.00688409	330
mel-11	II_+_9364003_9364262_9364586_9364891	II	+	9364003	9364262	9364586	9364891	2.57393e-05	0.000199964	-0.148385	324
exc-7	II_+_9578466_9579192_9579296_9579798	II	+	9578466	9579192	9579296	9579798	0.0676438	0.145286	0.0220083	104
ZK1307.7	II_+_9639217_9639653_9639686_9639892	II	+	9639217	9639653	9639686	9639892	0.00857022	0.0281939	-0.488958	33
shk-1	II_+_9767508_9767593_9767613_9767722	II	+	9767508	9767593	9767613	9767722	1.07804e-37	1.92144e-35	-0.43169	20
lec-3	II_+_9994506_9994985_9995030_9995618	II	+	9994506	9994985	9995030	9995618	0.0905133	0.181707	-0.00656968	45
M04D8.7	III_+_10037661_10037857_10038071_10038120	III	+	10037661	10037857	10038071	10038120	0.00113067	0.00527763	0.0344605	214
Y70G10A.3	III_+_10243652_10243753_10243844_10244327	III	+	10243652	10243753	10243844	10244327	0.000129136	0.000828764	-0.131765	91
NONE	III_-_1025275_1025319_1025414_1026229	III	-	1025275	1025319	1025414	1026229	2.83536e-05	0.00021808	0.479976	95
nex-2	III_-_10328002_10329157_10329547_10329694	III	-	10328002	10329157	10329547	10329694	0.100702	0.19702	-0.000938435	390
atx-2	III_+_10466187_10466294_10466582_10467036	III	+	10466187	10466294	10466582	10467036	0.0476352	0.110053	0.00319795	288
unc-49	III_+_10527266_10527387_10527466_10527565	III	+	10527266	10527387	10527466	10527565	0.000534593	0.00279013	0.156415	79
uaf-1	III_-_1067952_1068035_1068251_1070421	III	-	1067952	1068035	1068251	1070421	5.95778e-08	8.79266e-07	0.20231	216
uaf-1	III_-_1072545_1074179_1074475_1076324	III	-	1072545	1074179	1074475	1076324	0.121243	0.227029	-0.000663488	296
kvs-4	III_+_11023592_11023650_11023676_11023755	III	+	11023592	11023650	11023676	11023755	3.00142e-28	3.32749e-26	-0.75928	26
spat-2	III_+_11042259_11042951_11042990_11043048	III	+	11042259	11042951	11042990	11043048	7.99739e-05	0.000545171	0.18715	39
W09D6.5	III_+_11089384_11089824_11089908_11090056	III	+	11089384	11089824	11089908	11090056	2.86505e-06	2.89573e-05	0.0155477	84
acsd-1	III_+_1117395_1122646_1122778_1139993	III	+	1117395	1122646	1122778	1139993	0.0214731	0.0585653	0.0127984	132
tra-1	III_-_11176200_11177803_11177866_11179082	III	-	11176200	11177803	11177866	11179082	0.537709	0.668867	-0.0251353	63
twk-31	III_+_11420636_11421411_11421510_11421560	III	+	11420636	11421411	11421510	11421560	0.016028	0.0464713	0.0774329	99
twk-31	III_+_11423081_11423187_11423212_11423439	III	+	11423081	11423187	11423212	11423439	5.56247e-58	2.32226e-55	-0.936082	25
sptf-3	I_-_13365606_13366660_13366886_13369661	I	-	13365606	13366660	13366886	13369661	0.0420838	0.0998008	0.00194644	226
gbf-1	III_-_11751729_11752005_11752113_11752509	III	-	11751729	11752005	11752113	11752509	0.130563	0.240116	0.001558	108
rsp-8	III_+_11826481_11826642_11826735_11826860	III	+	11826481	11826642	11826735	11826860	0.106821	0.205976	-0.0300437	93
ntl-3	III_-_11838120_11839749_11839875_11841846	III	-	11838120	11839749	11839875	11841846	0.0756676	0.1584	-0.0604502	126
nlp-38	I_+_13403473_13403557_13403614_13403731	I	+	13403473	13403557	13403614	13403731	1.16659e-22	9.02523e-21	-0.173404	57
faah-4	III_-_11899960_11901244_11901557_11902559	III	-	11899960	11901244	11901557	11902559	0.769365	0.849714	-0.00134406	313
faah-4	III_-_11906619_11906692_11906788_11906867	III	-	11906619	11906692	11906788	11906867	1.63934e-07	2.22065e-06	0.170873	96
Y119D3B.12	III_+_1203709_1205336_1205749_1206851	III	+	1203709	1205336	1205749	1206851	0.069036	0.147609	0.00300329	413
K12C11.1	I_-_1341636_1342171_1342726_1344031	I	-	1341636	1342171	1342726	1344031	0.0907098	0.182021	0.00175365	555
pals-24	III_+_120516_120560_120592_120635	III	+	120516	120560	120592	120635	2.33781e-08	3.74478e-07	0.0742157	32
arx-3	III_-_12052714_12053485_12053506_12053584	III	-	12052714	12053485	12053506	12053584	5.18944e-49	1.45748e-46	-0.265523	21
zyg-8	III_+_12058895_12061720_12061925_12062923	III	+	12058895	12061720	12061925	12062923	0.0520491	0.118137	0.0376569	205
pals-24	III_+_120775_121156_121207_122679	III	+	120775	121156	121207	122679	0.000437585	0.00235081	-0.0248691	51
pes-4	III_-_1217809_1218716_1218792_1219385	III	-	1217809	1218716	1218792	1219385	0.413354	0.556207	-0.0120515	76
Y75B8A.24	III_-_12262490_12263540_12263582_12263669	III	-	12262490	12263540	12263582	12263669	5.83472e-08	8.62478e-07	-0.0528953	42
Y75B8A.24	III_-_12265163_12269553_12269574_12269650	III	-	12265163	12269553	12269574	12269650	7.75638e-06	6.96047e-05	-0.107805	21
pals-24	III_+_122758_123173_123227_123968	III	+	122758	123173	123227	123968	0.0371146	0.0902892	0.00889568	54
zip-12	III_+_12327985_12329463_12329812_12330571	III	+	12327985	12329463	12329812	12330571	0.0137244	0.0411252	0.00738514	349
Y75B8A.32	III_-_12358024_12358139_12358203_12358343	III	-	12358024	12358139	12358203	12358343	0.761099	0.843903	0.00486756	64
cccp-1	III_+_12481676_12481727_12481754_12482788	III	+	12481676	12481727	12481754	12482788	0.000669617	0.00337547	-0.374667	27
sql-1	III_+_12511085_12512749_12512845_12513152	III	+	12511085	12512749	12512845	12513152	0.0329062	0.0820503	0.0354799	96
sql-1	III_+_12515730_12516885_12517055_12517102	III	+	12515730	12516885	12517055	12517102	0.535924	0.66722	-0.00639201	170
sql-1	III_+_12523875_12523950_12524076_12524116	III	+	12523875	12523950	12524076	12524116	0.280697	0.420773	0.0057778	126
pqn-80	III_+_12642314_12643710_12643800_12644469	III	+	12642314	12643710	12643800	12644469	0.15278	0.269744	0.0277258	90
Y92H12BL.1	I_+_1351174_1354194_1354340_1356080	I	+	1351174	1354194	1354340	1356080	0.00339686	0.0132895	0.00540161	146
aex-6	I_-_13544020_13544155_13544270_13544905	I	-	13544020	13544155	13544270	13544905	2.47222e-07	3.21451e-06	-0.0144537	115
klp-19	III_-_13304471_13304571_13304721_13304791	III	-	13304471	13304571	13304721	13304791	0.248776	0.385569	0.00115946	150
mlh-1	III_-_13509598_13510008_13510551_13511063	III	-	13509598	13510008	13510551	13511063	0.345799	0.49058	-0.00837569	543
pod-1	III_-_13521404_13523744_13523876_13524029	III	-	13521404	13523744	13523876	13524029	0.332637	0.477093	0.0242014	132
Y76A2B.5	III_-_13548771_13548823_13548878_13548937	III	-	13548771	13548823	13548878	13548937	0.0960714	0.190177	0.00854152	55
W06F12.2	III_-_13726848_13726922_13727592_13728741	III	-	13726848	13726922	13727592	13728741	0.00133829	0.00607421	-0.0078322	670
Y82E9BR.2	III_+_1442137_1442698_1442758_1443057	III	+	1442137	1442698	1442758	1443057	0.00539064	0.019395	-0.0758426	60
M01G5.3	III_-_1487841_1490101_1490304_1491412	III	-	1487841	1490101	1490304	1491412	0.24394	0.380048	-0.0124858	203
snf-6	III_-_1528445_1529818_1529994_1531770	III	-	1528445	1529818	1529994	1531770	0.688372	0.789288	-0.000674601	176
snf-6	III_-_1531831_1532191_1532285_1532668	III	-	1531831	1532191	1532285	1532668	0.819089	0.884891	-0.00503814	94
Y67D2.4	III_+_1534899_1535344_1535516_1536467	III	+	1534899	1535344	1535516	1536467	0.0145666	0.0430724	-0.0524459	172
Y46E12A.12	III_-_1672952_1673912_1674379_1675431	III	-	1672952	1673912	1674379	1675431	0.44817	0.589316	-0.00241064	467
W09G3.12	III_-_1809833_1811051_1811374_1812753	III	-	1809833	1811051	1811374	1812753	0.218699	0.350913	-0.00142429	323
W09G3.13	III_+_1821588_1824114_1824221_1824917	III	+	1821588	1824114	1824221	1824917	0.352776	0.497675	0.19243	107
Y92H12BL.5	I_+_1365620_1371173_1371349_1375512	I	+	1365620	1371173	1371349	1375512	0.0214566	0.0585307	-0.0132571	176
Y39A3CL.7	III_+_1841910_1842869_1843103_1844371	III	+	1841910	1842869	1843103	1844371	1.04241e-07	1.47051e-06	0.0753561	234
pqn-41	III_+_1932374_1933197_1933302_1934182	III	+	1932374	1933197	1933302	1934182	5.05053e-05	0.000362976	-0.112703	105
rps-22	III_+_1950771_1950820_1950996_1951071	III	+	1950771	1950820	1950996	1951071	0.121269	0.227042	0.00239974	176
ckr-2	III_-_2010743_2011043_2011111_2011259	III	-	2010743	2011043	2011111	2011259	0.0186178	0.052367	-0.128782	68
dpy-1	III_-_2035134_2035655_2035673_2036005	III	-	2035134	2035655	2035673	2036005	4.06898e-09	7.38873e-08	-0.472224	18
dpy-1	III_-_2045099_2045200_2045275_2045932	III	-	2045099	2045200	2045275	2045932	0.00711596	0.0243075	-0.226465	75
Y48G9A.9	III_+_2097313_2098050_2098266_2098503	III	+	2097313	2098050	2098266	2098503	0.49299	0.629651	0.00142002	216
gip-1	III_+_2350451_2350806_2350839_2352180	III	+	2350451	2350806	2350839	2352180	2.99448e-17	1.51328e-15	-0.24191	33
H14E04.2	III_+_2377009_2377092_2377113_2379596	III	+	2377009	2377092	2377113	2379596	3.72666e-10	7.92553e-09	-0.154986	21
cic-1	III_-_2395968_2398390_2398585_2400679	III	-	2395968	2398390	2398585	2400679	0.733972	0.824689	-0.00154329	195
E02H9.3	III_+_2462045_2462194_2462329_2462472	III	+	2462045	2462194	2462329	2462472	0.0971271	0.191694	-0.025121	135
smg-6	III_+_2480039_2480746_2480812_2481896	III	+	2480039	2480746	2480812	2481896	8.24833e-21	5.56384e-19	-0.23691	66
feh-1	III_+_2556678_2556936_2556999_2557621	III	+	2556678	2556936	2556999	2557621	0.000297151	0.00169647	0.118343	63
mdt-19	III_+_2599566_2600522_2600608_2603033	III	+	2599566	2600522	2600608	2603033	6.76331e-06	6.16723e-05	0.069727	86
let-805	III_+_2665025_2665115_2665214_2665500	III	+	2665025	2665115	2665214	2665500	0.000844142	0.00411028	-0.177431	99
Y71H2AM.15	III_-_2749110_2749159_2749321_2750013	III	-	2749110	2749159	2749321	2750013	2.15576e-05	0.000171414	0.0734247	162
klf-1	III_+_2876868_2877661_2877742_2878326	III	+	2876868	2877661	2877742	2878326	0.409212	0.552173	-0.00415969	81
H06I04.6	III_-_3062885_3063007_3063109_3063959	III	-	3062885	3063007	3063109	3063959	0.338323	0.48312	-0.0433506	102
Y50D7A.1	III_+_309871_312804_312977_313653	III	+	309871	312804	312977	313653	0.558095	0.686577	0.000787915	173
H06I04.1	III_+_3100002_3100093_3100119_3100224	III	+	3100002	3100093	3100119	3100224	4.94397e-11	1.22191e-09	-0.199047	26
nipa-1	III_-_3113019_3113770_3114043_3114676	III	-	3113019	3113770	3114043	3114676	0.0953977	0.189163	-0.00348577	273
Y37H9A.3	I_+_13789224_13790413_13790639_13791518	I	+	13789224	13790413	13790639	13791518	0.78612	0.861871	-0.00160425	226
C30D11.5	III_+_3312624_3312699_3312765_3313772	III	+	3312624	3312699	3312765	3313772	0.505528	0.640685	-0.000634282	66
C30D11.5	III_+_3314287_3315896_3316074_3317369	III	+	3314287	3315896	3316074	3317369	0.461653	0.60164	0.000354132	178
gei-1	III_+_3345634_3346017_3346095_3346446	III	+	3345634	3346017	3346095	3346446	0.0102752	0.0326162	0.0191007	78
gei-1	III_+_3355148_3355649_3355694_3356245	III	+	3355148	3355649	3355694	3356245	0.782948	0.859594	0.000256284	45
gei-1	III_+_3356748_3356892_3357024_3357400	III	+	3356748	3356892	3357024	3357400	0.000726461	0.00362028	-0.0807837	132
Y50D7A.8	III_-_337011_337954_338056_338294	III	-	337011	337954	338056	338294	0.618994	0.735891	-0.0387517	102
golg-4	III_+_3411089_3411470_3411596_3416799	III	+	3411089	3411470	3411596	3416799	0.000437472	0.00235075	-0.107411	126
golg-4	III_+_3420444_3421124_3421208_3421894	III	+	3420444	3421124	3421208	3421894	0.0636566	0.138552	-0.0386938	84
gei-4	III_-_345858_346022_346109_346287	III	-	345858	346022	346109	346287	0.00482621	0.017729	-0.0419184	87
C46F11.5	III_-_3654329_3654400_3654558_3654949	III	-	3654329	3654400	3654558	3654949	0.639873	0.752067	-0.00401645	158
mtm-3	III_-_3790838_3791279_3791614_3792057	III	-	3790838	3791279	3791614	3792057	0.484885	0.622387	-0.0291317	335
Y55B1BL.1	III_+_402843_403501_403707_403996	III	+	402843	403501	403707	403996	0.940471	0.965618	-0.000453648	206
stim-1	III_-_409996_410346_410406_410546	III	-	409996	410346	410406	410546	0.0155861	0.0454667	-0.0352913	60
unc-103	III_+_4143185_4143941_4144172_4144577	III	+	4143185	4143941	4144172	4144577	0.605937	0.725226	-0.00236913	231
asd-1	III_+_4197327_4198868_4199115_4199983	III	+	4197327	4198868	4199115	4199983	0.139432	0.251995	0.0155015	247
usp-3	I_-_13946404_13947435_13947851_13949491	I	-	13946404	13947435	13947851	13949491	0.622433	0.738064	0.00194639	416
ckb-2	III_+_4369163_4369211_4369713_4369864	III	+	4369163	4369211	4369713	4369864	0.000772018	0.00380962	0.0574196	502
ndg-4	III_-_4463717_4464105_4464298_4464528	III	-	4463717	4464105	4464298	4464528	0.0116041	0.0359337	0.0127196	193
cisd-3.1	III_+_4543393_4543770_4543971_4545714	III	+	4543393	4543770	4543971	4545714	0.489079	0.626071	0.0118247	201
F35G12.5	III_+_4584668_4584880_4584994_4585178	III	+	4584668	4584880	4584994	4585178	0.0132948	0.0400791	0.0344154	114
sel-2	III_-_4610847_4611058_4611226_4611340	III	-	4610847	4611058	4611226	4611340	9.36034e-07	1.07455e-05	-0.0605577	168
NONE	III_+_484032_484598_484718_485222	III	+	484032	484598	484718	485222	0.0444083	0.104025	-0.0203891	120
set-2	III_-_4928077_4928274_4928577_4928671	III	-	4928077	4928274	4928577	4928671	0.000955147	0.00457115	0.422126	303
larp-1	III_-_5010989_5011139_5011316_5011471	III	-	5010989	5011139	5011316	5011471	0.0250054	0.066161	0.0457509	177
wip-1	III_+_5019028_5019223_5019289_5019382	III	+	5019028	5019223	5019289	5019382	0.376771	0.521377	0.00194944	66
oxy-4	III_-_5156070_5156824_5156872_5157188	III	-	5156070	5156824	5156872	5157188	0.578862	0.703774	-0.0123266	48
gop-1	III_+_5256758_5256857_5256917_5257003	III	+	5256758	5256857	5256917	5257003	0.0176224	0.0501253	-0.0551506	60
bas-1	III_+_5613018_5613144_5613171_5613382	III	+	5613018	5613144	5613171	5613382	0.000194124	0.00117824	-0.126803	27
daf-4	III_+_5626872_5628495_5628558_5628667	III	+	5626872	5628495	5628558	5628667	1.3913e-05	0.000116653	-0.046664	63
par-3	III_+_5671847_5672220_5672367_5672470	III	+	5671847	5672220	5672367	5672470	0.275634	0.415276	0.00688366	147
B0244.10	III_+_5735542_5735731_5735904_5736006	III	+	5735542	5735731	5735904	5736006	0.569637	0.696138	0.0467732	173
Y92H12BR.3	I_+_1416960_1420210_1421308_1422686	I	+	1416960	1420210	1421308	1422686	0.0308121	0.0778978	0.00297092	1098
dpff-1	III_-_5904452_5905244_5905347_5905395	III	-	5904452	5905244	5905347	5905395	0.178844	0.302759	-0.0229049	103
Y55B1AR.2	III_-_592143_593370_593595_593925	III	-	592143	593370	593595	593925	0.0112348	0.0350241	0.097171	225
Y55B1AR.2	III_-_594123_595248_595893_596644	III	-	594123	595248	595893	596644	0.139703	0.252327	0.0261664	645
dct-6	III_+_5968896_5968972_5968996_5969229	III	+	5968896	5968972	5968996	5969229	3.55268e-17	1.78757e-15	-0.28272	24
T04C9.1	III_+_6004641_6004804_6004948_6005249	III	+	6004641	6004804	6004948	6005249	0.0141783	0.0421879	0.133746	144
mvk-1	III_-_6125646_6126669_6126804_6127036	III	-	6125646	6126669	6126804	6127036	1.94103e-06	2.04431e-05	-0.0240302	135
mvk-1	III_-_6127921_6128321_6128384_6129340	III	-	6127921	6128321	6128384	6129340	2.52456e-36	4.2235e-34	-0.170101	63
mvk-1	III_-_6130050_6130211_6130490_6130779	III	-	6130050	6130211	6130490	6130779	0.00103654	0.00489748	0.170744	279
mvk-1	III_-_6131747_6132777_6133104_6136113	III	-	6131747	6132777	6133104	6136113	0.0937866	0.186819	-0.034032	327
nfm-1	III_+_6163193_6163398_6163619_6164291	III	+	6163193	6163398	6163619	6164291	1.35691e-15	5.86571e-14	-0.222369	221
efk-1	III_-_6166295_6166440_6166464_6166517	III	-	6166295	6166440	6166464	6166517	2.81198e-18	1.52588e-16	-0.493851	24
F42A10.9	III_+_6170792_6170899_6171027_6171081	III	+	6170792	6170899	6171027	6171081	0.165358	0.285639	0.0333771	128
esyt-2	III_-_6226255_6226486_6226567_6226840	III	-	6226255	6226486	6226567	6226840	0.000634242	0.0032277	-0.114908	81
T12A2.1	III_+_6252614_6252678_6252846_6252886	III	+	6252614	6252678	6252846	6252886	0.0310109	0.0782509	0.0204823	168
gar-2	III_+_6319456_6319567_6319606_6320317	III	+	6319456	6319567	6319606	6320317	1.39256e-13	4.73808e-12	-0.34303	39
Y105E8A.1	I_-_14341941_14342043_14342113_14342183	I	-	14341941	14342043	14342113	14342183	0.583647	0.707828	0.0128387	70
acr-21	III_+_6585500_6585564_6585630_6585940	III	+	6585500	6585564	6585630	6585940	0.0218956	0.0594597	-0.139727	66
slc-30A5	I_+_14363206_14364633_14365137_14366422	I	+	14363206	14364633	14365137	14366422	0.136892	0.248724	0.00234567	504
rbf-1	III_+_6698910_6699076_6699130_6699242	III	+	6698910	6699076	6699130	6699242	0.00258305	0.0105762	-0.174865	54
Y102E9.5	III_-_6728420_6728659_6728731_6728775	III	-	6728420	6728659	6728731	6728775	0.000236002	0.00139408	0.26166	72
lim-8	III_+_6813631_6814174_6814717_6815002	III	+	6813631	6814174	6814717	6815002	4.02439e-07	5.00791e-06	-0.205463	543
flap-1	III_-_6924879_6925007_6925043_6925354	III	-	6924879	6925007	6925043	6925354	4.26221e-08	6.48866e-07	-0.0667136	36
flap-1	III_-_6927716_6927765_6927825_6928558	III	-	6927716	6927765	6927825	6928558	2.69308e-07	3.46819e-06	0.269094	60
rpn-6.1	III_-_6960940_6961498_6961590_6961906	III	-	6960940	6961498	6961590	6961906	0.472474	0.611402	0.107162	92
lgc-38	III_+_7016873_7016937_7016994_7017355	III	+	7016873	7016937	7016994	7017355	0.000293807	0.0016807	-0.208261	57
R01H2.7	III_-_7035513_7036207_7036364_7036669	III	-	7035513	7036207	7036364	7036669	0.0128603	0.0390076	0.0184406	157
ZK418.13	III_-_7074829_7075132_7075310_7075672	III	-	7074829	7075132	7075310	7075672	0.332351	0.47687	0.0564205	178
epg-4	III_+_7183198_7183287_7183372_7183426	III	+	7183198	7183287	7183372	7183426	0.583951	0.70808	0.00877788	85
pat-12	III_-_729193_729317_729458_729578	III	-	729193	729317	729458	729578	0.0119074	0.0367137	-0.115511	141
F08F8.9	III_-_7349939_7350521_7350724_7351306	III	-	7349939	7350521	7350724	7351306	0.392405	0.536399	-0.00751372	203
R13A5.7	III_-_7569324_7569976_7570021_7570071	III	-	7569324	7569976	7570021	7570071	0.0022882	0.00954431	-0.133235	45
cup-5	III_+_7586380_7586459_7586489_7586660	III	+	7586380	7586459	7586489	7586660	2.96375e-09	5.49372e-08	-0.09641	30
fbn-1	III_+_7637256_7637355_7637496_7637798	III	+	7637256	7637355	7637496	7637798	0.429994	0.572399	0.00316605	141
alh-11	III_-_777005_777588_778154_778673	III	-	777005	777588	778154	778673	0.000184219	0.00112713	-0.0667322	566
dagl-2	III_-_780858_780977_781055_781622	III	-	780858	780977	781055	781622	6.05917e-10	1.24684e-08	-0.227445	78
zoo-1	I_+_14541807_14542263_14542380_14543338	I	+	14541807	14542263	14542380	14543338	0.0210497	0.0576712	0.0329435	117

## Sheet: 5' splice site
Gene	AS_event_ID	chromosome	strand	common_3_SS_coor	A5SS_coordinates	pvalue	qvalue	deltaPSI_control-treatment
clp-1	III_+_7980033_7980956_7981072	III	+	7981072	7980033;7980956	0.125223	0.232696	-0.142766666666667;0.142766666666667
NONE	I_+_14572951_14572955_14573710	I	+	14573710	14572951;14572955	0.172163	0.29428	-0.197;0.197
dac-1	III_+_816319_817561_818337	III	+	818337	816319;817561	0.333522	0.477871	-0.0681333333333335;0.0681333333333334
dac-1	III_+_819084_819114_819399_820351	III	+	820351	819084;819114;819399	0.00136007	0.00615981	0.032;0.0074;-0.0394666666666667
rfs-1	III_+_8227432_8229384_8229788	III	+	8229788	8227432;8229384	0.0828917	0.169966	-0.117066666666667;0.117066666666667
fbxl-1	III_+_8231825_8231972_8232110	III	+	8232110	8231825;8231972	0.0407823	0.0973919	0.0416000000000001;-0.0416
henn-1	III_+_8232699_8232723_8232885	III	+	8232885	8232699;8232723	0.271464	0.410786	0.0187999999999999;-0.0188
mig-10	III_+_8294160_8300273_8300348	III	+	8300348	8294160;8300273	0.316521	0.460053	-0.0295333333333333;0.0295333333333333
zip-2	III_+_834174_835213_835326	III	+	835326	834174;835213	0.791556	0.865304	-0.00106666666666667;0.00106666666666688
R05D3.12	III_+_8381920_8382122_8382384	III	+	8382384	8381920;8382122	0.339061	0.483836	-0.0186;0.0186000000000001
ZK1236.1	III_+_8429948_8429952_8429999	III	+	8429999	8429948;8429952	0.000154803	0.000969553	0.0979333333333333;-0.0979333333333334
trp-1	III_+_8541939_8541951_8542064	III	+	8542064	8541939;8541951	0.0624405	0.13636	0.1121;-0.1121
B0303.7	III_+_8693742_8697060_8697357	III	+	8697357	8693742;8697060	1.38167e-06	1.5223e-05	-0.085;0.085
sma-2	III_+_8752047_8754984_8755038	III	+	8755038	8752047;8754984	0.000134782	0.000860674	-0.2043;0.2043
K02D10.1	III_+_8769615_8774200_8774310	III	+	8774310	8769615;8774200	0.0314333	0.0790584	-0.0651999999999998;0.0652
zfp-1	III_+_8799645_8802637_8802823	III	+	8802823	8799645;8802637	0.0122077	0.0374477	0.0141333333333331;-0.0141333333333333
F31D4.10	I_+_14663047_14665298_14665402	I	+	14665402	14663047;14665298	0.459846	0.60007	-0.0042;0.00420000000000009
arrd-15	III_+_8930080_8930331_8932494_8934233	III	+	8934233	8930080;8930331;8932494	0.0549775	0.123167	0.128466666666667;-0.292166666666667;0.1637
F23H11.2	III_+_896138_896142_896201	III	+	896201	896138;896142	0.753512	0.8384	0.000566666666666715;-0.000566666666666688
M01A8.1	III_+_9257508_9258792_9258928	III	+	9258928	9257508;9258792	0.057643	0.12781	0.1199;-0.1199
K01B6.3	III_+_9303091_9303095_9303141	III	+	9303141	9303091;9303095	0.204752	0.334217	-0.0213333333333333;0.0213333333333334
cpb-1	III_+_9323291_9323294_9323340	III	+	9323340	9323291;9323294	0.788625	0.863657	0.0132;-0.0131999999999999
rgr-1	III_+_9398671_9398781_9399073	III	+	9399073	9398671;9398781	0.754824	0.839456	0.00796666666666667;-0.00796666666666657
spk-1	III_+_9457305_9458945_9459023_9459099	III	+	9459099	9457305;9458945;9459023	0.0406651	0.0971573	-0.0354666666666669;-0.000266666666666666;0.0357333333333333
ctr-9	III_+_9496363_9496372_9496775	III	+	9496775	9496363;9496372	0.883731	0.929126	0.0024;-0.00240000000000007
fbxa-11	III_+_950952_950965_951193	III	+	951193	950952;950965	0.0182933	0.0516625	0.0921000000000001;-0.0921
unc-16	III_+_9546424_9546612_9546669	III	+	9546669	9546424;9546612	0.530365	0.662649	0.00526666666666664;-0.00526666666666667
F31D4.10	I_+_14760048_14760116_14760372	I	+	14760372	14760048;14760116	0.66946	0.774715	3.33333333333333e-05;-3.33333333332186e-05
ZK632.5	III_+_9808674_9808678_9808728	III	+	9808728	9808674;9808678	0.919814	0.952291	-0.000400000000000067;0.000400000000000011
K11H3.8	III_+_9835259_9835263_9835306	III	+	9835306	9835259;9835263	0.02519	0.0665659	-0.0594333333333332;0.0594333333333333
F40F12.9	III_+_9913278_9913504_9913548	III	+	9913548	9913278;9913504	0.299697	0.442202	-0.1112;0.1112
ttr-2	III_+_9928340_9928373_9928816	III	+	9928816	9928340;9928373	0.00689133	0.0236556	-0.0023;0.00229999999999975
copg-1	IV_+_10151793_10152058_10152336	IV	+	10152336	10151793;10152058	0.0387876	0.0935444	0.0998333333333334;-0.0998333333333334
blos-9	I_+_14797751_14797755_14797808	I	+	14797808	14797751;14797755	0.986817	0.997099	-0.00196666666666689;0.00196666666666667
rack-1	IV_+_10176824_10176828_10176871	IV	+	10176871	10176824;10176828	0.0559084	0.124824	-9.9999999999878e-05;0.0001
C24F3.2	IV_+_10222880_10222894_10222938	IV	+	10222938	10222880;10222894	0.0471589	0.109181	-0.0449666666666667;0.0449666666666665
F01G10.10	IV_+_10247658_10247663_10248164	IV	+	10248164	10247658;10247663	0.763864	0.845775	-0.00926666666666676;0.00926666666666667
tpa-1	IV_+_98890_103576_103931	IV	+	103931	103576;98890	0.0362915	0.0886829	-0.0229666666666667;0.0229666666666668
ugt-43	IV_+_10464832_10465216_10465323	IV	+	10465323	10464832;10465216	0.0219074	0.0594872	-0.3707;0.3707
cal-4	IV_+_10521623_10525341_10526097	IV	+	10526097	10521623;10525341	0.0783139	0.162727	0.0806333333333333;-0.0806333333333333
lgc-43	IV_+_10578796_10578858_10578975	IV	+	10578975	10578796;10578858	0.19319	0.319908	-0.0144;0.0144
maph-1.1	I_+_14849622_14849624_14849630_14849633_14849674	I	+	14849674	14849622;14849624;14849630;14849633	0.00148191	0.00661554	-0.0245333333333333;-6.66666666666667e-05;-0.0143;0.0390000000000003
epi-1	IV_+_10671036_10671241_10671349	IV	+	10671349	10671036;10671241	2.324e-16	1.09671e-14	0.438666666666667;-0.438666666666667
hars-1	IV_+_10859075_10859419_10859463	IV	+	10859463	10859075;10859419	0.0640758	0.139209	-0.0306666666666667;0.0306666666666667
F13E9.1	IV_+_10871941_10872040_10872381	IV	+	10872381	10871941;10872040	0.50674	0.641677	0.00480000000000014;-0.0048
Y55F3AR.2	IV_+_1094909_1094962_1096083	IV	+	1096083	1094909;1094962	0.491877	0.628646	0.00116666666666667;-0.00116666666666643
ard-1	IV_+_11131558_11131600_11132339	IV	+	11132339	11131558;11131600	0.0730638	0.154105	0.00146666666666673;-0.00146666666666667
kin-4	IV_+_11430741_11432106_11433072	IV	+	11433072	11430741;11432106	0.387107	0.531303	0.275233333333333;-0.275233333333333
srgp-1	IV_+_11570711_11572030_11574613	IV	+	11574613	11570711;11572030	0.0045152	0.0167969	0.146433333333333;-0.146433333333333
magi-1	IV_+_11716979_11719469_11722518	IV	+	11722518	11716979;11719469	0.383794	0.527944	0.0107333333333334;-0.0107333333333333
magi-1	IV_+_11723085_11724868_11724954	IV	+	11724954	11723085;11724868	0.00174974	0.00762433	0.0223333333333335;-0.0223333333333333
K01A6.6	IV_+_11741739_11741763_11742044	IV	+	11742044	11741739;11741763	0.276779	0.416503	-0.1051;0.1051
Y104H12D.4	IV_+_1184862_1184912_1186344	IV	+	1186344	1184862;1184912	0.350417	0.495368	-0.0185;0.0185
mdt-20	IV_+_1186583_1187746_1187799	IV	+	1187799	1186583;1187746	0.27122	0.410565	0.0816;-0.0816000000000001
nhx-9	IV_+_11930961_11932413_11932479	IV	+	11932479	11930961;11932413	1.07797e-18	6.04039e-17	0.4706;-0.4706
nhx-9	IV_+_11933678_11933740_11933799	IV	+	11933799	11933678;11933740	0.335057	0.479447	0.0115333333333332;-0.0115333333333333
ZK822.5	IV_+_11938699_11938712_11938764	IV	+	11938764	11938699;11938712	0.306585	0.449376	0.00633333333333333;-0.00633333333333341
gdh-1	IV_+_11954688_11954880_11954947	IV	+	11954947	11954688;11954880	0.378518	0.523125	-0.000199999999999867;0.0002
F11A10.5	IV_+_12095044_12095062_12095112	IV	+	12095112	12095044;12095062	0.0304928	0.0772506	-0.0207666666666667;0.0207666666666666
aly-3	IV_+_12123830_12124176_12124245	IV	+	12124245	12123830;12124176	3.78011e-06	3.68942e-05	-0.0761666666666666;0.0761666666666667
ltah-1.1	IV_+_12280093_12280096_12280144	IV	+	12280144	12280093;12280096	0.888771	0.931907	-0.0035;0.00349999999999995
C42C1.19	IV_+_12283006_12284770_12285192	IV	+	12285192	12283006;12284770	0.592267	0.714634	-0.00309999999999999;0.00309999999999999
ccr-4	IV_+_12361694_12362081_12362540_12363037	IV	+	12363037	12361694;12362081;12362540	0.00963614	0.0310427	0.1354;-0.153966666666667;0.0186333333333333
ccr-4	IV_+_12364135_12366340_12368393	IV	+	12368393	12364135;12366340	9.29799e-23	7.34034e-21	0.2136;-0.2136
ugt-65	IV_+_12431181_12431309_12431602	IV	+	12431602	12431181;12431309	0.0392144	0.0943821	0.0750666666666667;-0.0750666666666665
tep-1	I_+_15001388_15001531_15001573	I	+	15001573	15001388;15001531	0.000808212	0.00396248	-0.0643333333333334;0.0643333333333333
pin-2	IV_+_12793976_12794204_12794247	IV	+	12794247	12793976;12794204	0.170075	0.291593	-0.0533000000000001;0.0533
F07C6.4	IV_+_12812817_12817431_12823031	IV	+	12823031	12812817;12817431	0.00597024	0.0210291	0.0874333333333333;-0.0874333333333334
K08D8.7	IV_+_12897227_12897453_12897681	IV	+	12897681	12897227;12897453	0.0281149	0.0725027	-0.0494000000000001;0.0494
mbk-2	IV_+_13009515_13012566_13014612	IV	+	13014612	13009515;13012566	0.337208	0.481944	-0.0126333333333332;0.0126333333333333
mbk-2	IV_+_13024618_13026448_13027303_13031382_13031592	IV	+	13031592	13024618;13026448;13027303;13031382	1.61444e-06	1.74393e-05	-0.143833333333333;-0.0118333333333333;-0.0286666666666667;0.184366666666667
F33H2.2	I_+_15026614_15026645_15027482	I	+	15027482	15026614;15026645	0.128879	0.237791	0.0308666666666666;-0.0308666666666667
lin-54	IV_+_13242049_13242141_13242681	IV	+	13242681	13242049;13242141	0.0294752	0.0751726	-0.0225;0.0225000000000003
micu-1	IV_+_13298552_13298615_13298724	IV	+	13298724	13298552;13298615	0.00481521	0.0177026	0.105633333333333;-0.105633333333333
csn-6	IV_+_13303066_13303171_13303368	IV	+	13303368	13303066;13303171	0.708732	0.805418	-0.000233333333333308;0.000233333333333335
Y45F10A.7	IV_+_13493970_13494962_13495142	IV	+	13495142	13493970;13494962	0.00893377	0.029194	-0.149566666666667;0.149566666666667
ugt-22	IV_+_13641859_13641885_13642265	IV	+	13642265	13641859;13641885	0.154759	0.272345	0.00200000000000011;-0.002
ent-4	IV_+_13726983_13728184_13728297	IV	+	13728297	13726983;13728184	0.137719	0.249795	0.0321000000000002;-0.0321
sorb-1	IV_+_13761917_13765741_13765815	IV	+	13765815	13761917;13765741	0.394139	0.538028	0.00770000000000026;-0.0077
rpl-18	IV_+_13778540_13778552_13778600	IV	+	13778600	13778540;13778552	0.740267	0.829774	3.33333333333333e-05;-3.33333333333297e-05
gly-10	IV_+_13779483_13779486_13779538	IV	+	13779538	13779483;13779486	0.0803476	0.166052	0.00636666666666667;-0.00636666666666663
nhr-41	IV_+_1388703_1391486_1393879	IV	+	1393879	1388703;1391486	0.000361928	0.00200743	-0.2207;0.2207
Y37A1A.4	IV_+_13936501_13938542_13938704	IV	+	13938704	13936501;13938542	4.942e-09	8.81854e-08	-0.413833333333333;0.413833333333333
egl-23	IV_+_13999096_14003755_14003856	IV	+	14003856	13999096;14003755	0.844342	0.902536	0.00553333333333345;-0.00553333333333339
cfp-1	IV_+_14082081_14082170_14082817	IV	+	14082817	14082081;14082170	0.661795	0.76911	-0.0016;0.00160000000000005
sqrd-1	IV_+_14222480_14222627_14222792	IV	+	14222792	14222480;14222627	0.0684545	0.146646	0.119866666666667;-0.119866666666667
ssu-2	IV_+_14361329_14362288_14363556	IV	+	14363556	14361329;14362288	0.159215	0.278149	-0.125766666666667;0.125766666666667
ssu-2	IV_+_14365710_14365725_14366845	IV	+	14366845	14365710;14365725	0.873592	0.922314	0.0127333333333333;-0.012733333333333
Y57G11C.42	IV_+_14735042_14735995_14736750	IV	+	14736750	14735042;14735995	0.42846	0.571002	0.0562333333333333;-0.0562333333333334
oig-5	IV_+_14807629_14808197_14808283	IV	+	14808283	14807629;14808197	0.94025	0.965545	0.0122333333333334;-0.0122333333333333
NONE	IV_+_1497675_1497700_1499860	IV	+	1499860	1497675;1497700	0.00522354	0.0189025	-0.334333333333333;0.334333333333333
atln-2	IV_+_14989694_14989698_14989741	IV	+	14989741	14989694;14989698	0.376707	0.52133	-0.0254666666666667;0.0254666666666667
eef-1B.2	IV_+_15037788_15038802_15038917	IV	+	15038917	15037788;15038802	2.96474e-06	2.98282e-05	-0.00203333333333333;0.00203333333333333
hrpu-1	IV_+_15047619_15048683_15048758	IV	+	15048758	15047619;15048683	0.00335373	0.0131429	0.0124999999999996;-0.0125
K03H6.2	IV_+_1512748_1512857_1512902	IV	+	1512902	1512748;1512857	0.173824	0.296413	0.00779999999999981;-0.0078
nhr-5	IV_+_15401095_15401108_15401330	IV	+	15401330	15401095;15401108	0.747232	0.834377	0.00473333333333337;-0.00473333333333348
Y73F8A.26	IV_+_15474750_15474753_15474803	IV	+	15474803	15474750;15474753	0.945278	0.969118	0.00236666666666652;-0.00236666666666667
C34H4.2	IV_+_1554858_1554906_1554953	IV	+	1554953	1554858;1554906	0.281989	0.422122	-0.00266666666666667;0.00266666666666682
rrn-3.1	I_+_15062473_15065532_15065994	I	+	15065994	15062473;15065532	6.51371e-14	2.32731e-12	0.271766666666667;-0.271766666666667
Y41D4B.17	IV_+_1561307_1561375_1561419	IV	+	1561419	1561307;1561375	0.0487162	0.112021	-0.0405333333333333;0.0405333333333333
Y105C5A.15	IV_+_15705538_15711051_15712866	IV	+	15712866	15705538;15711051	0.0541386	0.121711	0.0993;-0.0992999999999999
nhr-87	IV_+_1624922_1624932_1624974	IV	+	1624974	1624922;1624932	0.26304	0.401805	-0.0217666666666667;0.0217666666666666
NONE	IV_+_16294889_16294896_16294937	IV	+	16294937	16294889;16294896	0.00977091	0.0313786	0.112633333333333;-0.112633333333333
dlc-3	IV_+_16432288_16434267_16436319	IV	+	16436319	16432288;16434267	0.000361899	0.00200743	0.159833333333333;-0.159833333333333
cutl-24	IV_+_166027_166033_166518	IV	+	166518	166027;166033	0.943843	0.96829	0.0140666666666666;-0.0140666666666667
Y51H4A.25	IV_+_16736529_16739049_16740158	IV	+	16740158	16736529;16739049	0.11681	0.22066	-0.292066666666667;0.292066666666667
Y116A8C.3	IV_+_16917340_16917344_16917387	IV	+	16917387	16917340;16917344	0.162721	0.282199	-0.0313000000000001;0.0313
bus-2	IV_+_1699998_1700016_1700065	IV	+	1700065	1699998;1700016	0.0752158	0.15764	-0.112266666666667;0.112266666666667
rrn-1.2	I_+_15063098_15070230_15070293	I	+	15070293	15063098;15070230	0.012309	0.0376859	-0.177;0.177
K08D12.3	IV_+_1710357_1710366_1710405_1710564	IV	+	1710564	1710357;1710366;1710405	0.152533	0.26944	0.000633333333333336;-0.0144666666666667;0.0138666666666667
K08D12.6	IV_+_1720928_1720936_1720978	IV	+	1720978	1720928;1720936	0.222512	0.355358	0.00116666666666676;-0.00116666666666667
gtf-2E1	IV_+_17256816_17256833_17256884	IV	+	17256884	17256816;17256833	0.883956	0.929137	-0.0032;0.00319999999999987
rrn-1.2	I_+_15063517_15064685_15070714	I	+	15070714	15063517;15064685	0.00525171	0.0189851	-0.4718;0.4718
cmk-1	IV_+_1824632_1826264_1830493	IV	+	1830493	1824632;1826264	0.471495	0.61068	0.00206666666666677;-0.00206666666666667
pnc-1	IV_+_184709_186431_189484	IV	+	189484	184709;186431	0.342123	0.487201	0.0572;-0.0572
egl-4	IV_+_1848226_1849691_1854491_1858619_1860834	IV	+	1860834	1848226;1849691;1854491;1858619	0.214316	0.345941	0.0255000000000001;-0.0249;0.00650000000000001;-0.00713333333333332
egl-4	IV_+_1858473_1858475_1858522	IV	+	1858522	1858473;1858475	0.283234	0.423562	-0.107533333333333;0.107533333333333
egl-4	IV_+_1865469_1871270_1871762	IV	+	1871762	1865469;1871270	3.58673e-09	6.56967e-08	0.0415333333333333;-0.0415333333333333
egl-4	IV_+_1871887_1873455_1873583	IV	+	1873583	1871887;1873455	0.0103065	0.0326976	0.0231000000000003;-0.0231
egl-4	IV_+_1876207_1876279_1877185	IV	+	1877185	1876207;1876279	0.0230824	0.0620561	0.00253333333333339;-0.00253333333333333
Y38C1AA.12	IV_+_193155_193316_193892	IV	+	193892	193155;193316	0.0332623	0.0827647	-0.0367666666666667;0.0367666666666667
Y48A5A.1	IV_+_1965623_1966436_1967824	IV	+	1967824	1965623;1966436	0.00851764	0.0280577	-0.0184333333333333;0.0184333333333334
Y38C1AA.1	IV_+_208822_211022_211745	IV	+	211745	208822;211022	1.24212e-06	1.38501e-05	0.0658999999999998;-0.0659
Y38C1AA.1	IV_+_213753_213969_215163	IV	+	215163	213753;213969	0.0225564	0.0609069	-0.0111333333333333;0.0111333333333334
test-1	IV_+_2138239_2142675_2143772	IV	+	2143772	2138239;2142675	0.822015	0.886766	-0.000299999999999967;0.000299999999999999
Y38C1AA.1	IV_+_215305_215314_216869	IV	+	216869	215305;215314	0.12438	0.231537	0.0304333333333334;-0.0304333333333333
hrpu-2	IV_+_2178025_2178031_2178075	IV	+	2178075	2178025;2178031	0.969835	0.985011	0.00359999999999999;-0.00360000000000016
Y38F2AR.3	IV_+_2384266_2384278_2385470	IV	+	2385470	2384266;2384278	0.819319	0.885037	0.00213333333333333;-0.00213333333333321
epg-9	IV_+_2603297_2604003_2604829	IV	+	2604829	2603297;2604003	0.905154	0.942664	0.00126666666666664;-0.00126666666666667
daao-1	IV_+_2614280_2614285_2614373	IV	+	2614373	2614280;2614285	0.373195	0.517947	-0.0351666666666667;0.0351666666666667
clec-80	IV_+_2825647_2826709_2827439	IV	+	2827439	2825647;2826709	0.328173	0.472573	0.0227666666666667;-0.0227666666666665
rrn-3.1	I_+_15065704_15066401_15066789	I	+	15066789	15065704;15066401	6.30294e-24	5.3692e-22	0.296433333333333;-0.296433333333333
rrn-3.1	I_+_15065995_15066060_15066122_15066274	I	+	15066274	15065995;15066060;15066122	0.0646903	0.140242	0.0398333333333333;0.00780000000000003;-0.0476
rrn-3.1	I_+_15066418_15066958_15067090	I	+	15067090	15066418;15066958	0.790795	0.864857	-0.0161;0.0160999999999999
T26C12.1	IV_+_3259067_3259188_3259317	IV	+	3259317	3259067;3259188	0.146805	0.261898	-0.00490000000000013;0.0049
NONE	IV_+_3314194_3314230_3314610	IV	+	3314610	3314194;3314230	0.0480755	0.110872	0.351366666666667;-0.351366666666667
unc-33	IV_+_3517123_3517138_3517191	IV	+	3517191	3517123;3517138	0.0302711	0.0767939	0.0445;-0.0444999999999999
Y37E11B.1	IV_+_3579700_3580398_3580739	IV	+	3580739	3579700;3580398	0.0420505	0.099732	-0.0787666666666667;0.0787666666666668
ints-3	I_+_1539250_1539281_1540486	I	+	1540486	1539250;1539281	0.344302	0.489231	-0.0532999999999998;0.0533
M02B7.2	IV_+_3803633_3803637_3803704	IV	+	3803704	3803633;3803637	0.00737269	0.0250097	0.1303;-0.1303
rps-24	IV_+_385977_385999_386092	IV	+	386092	385977;385999	0.216068	0.348012	-6.66666666665483e-05;6.66666666666667e-05
rps-24	IV_+_386297_386303_386431	IV	+	386431	386297;386303	0.453977	0.594689	6.66666666666667e-05;-6.66666666666593e-05
F37C4.4	IV_+_3867433_3868490_3869549	IV	+	3869549	3867433;3868490	0.686939	0.788088	0.00736666666666663;-0.00736666666666666
NONE	IV_+_3896058_3896578_3897015	IV	+	3897015	3896058;3896578	0.194047	0.320949	-0.0424333333333335;0.0424333333333333
src-1	I_+_1572081_1572084_1574141	I	+	1574141	1572081;1572084	0.328109	0.472507	0.00283333333333333;-0.00283333333333335
T07A9.10	IV_+_392844_392848_392894	IV	+	392894	392844;392848	0.766954	0.84794	-0.00776666666666666;0.00776666666666659
Y73E7A.3	I_+_1586339_1588451_1588635	I	+	1588635	1586339;1588451	0.0180897	0.0511936	-0.148433333333333;0.148433333333333
C35B1.2	IV_+_4086942_4086998_4088638	IV	+	4088638	4086942;4086998	0.123781	0.230701	0.0134000000000001;-0.0134
T07A9.12	IV_+_410995_413890_414239	IV	+	414239	410995;413890	0.238078	0.373438	0.0924333333333333;-0.0924333333333333
oac-51	IV_+_4338050_4338547_4338618	IV	+	4338618	4338050;4338547	0.0203686	0.0561779	-0.0363333333333333;0.0363333333333333
tald-1	IV_+_4387796_4387829_4388180	IV	+	4388180	4387796;4387829	0.514425	0.648397	0.000566666666666382;-0.000566666666666667
chat-1	IV_+_4448473_4448495_4448638	IV	+	4448638	4448473;4448495	0.00672565	0.023209	0.0128999999999999;-0.0129
R08C7.12	IV_+_4450210_4450981_4451571	IV	+	4451571	4450210;4450981	3.93397e-07	4.90329e-06	-0.1155;0.1155
R08C7.12	IV_+_4451665_4454748_4457657	IV	+	4457657	4451665;4454748	0.427294	0.569951	0.0418999999999999;-0.0419
dpm-1	IV_+_447826_447850_448089	IV	+	448089	447826;447850	0.590202	0.712907	-0.0016;0.00159999999999982
ZK185.2	IV_+_4536635_4537842_4539120	IV	+	4539120	4536635;4537842	0.289661	0.430769	0.1535;-0.1535
F28E10.1	IV_+_4578041_4578334_4578378	IV	+	4578378	4578041;4578334	0.933791	0.961554	-0.00179999999999991;0.0018
F28E10.1	IV_+_4587504_4588746_4588801	IV	+	4588801	4587504;4588746	0.0578323	0.128169	-0.0841666666666667;0.0841666666666667
eif-1.A	IV_+_4811357_4811367_4811413	IV	+	4811413	4811357;4811367	0.0713013	0.151193	-0.0009;0.000900000000000012
tln-1	I_+_1728818_1730055_1730815	I	+	1730815	1728818;1730055	3.50257e-11	8.85986e-10	0.0441333333333334;-0.0441333333333333
tln-1	I_+_1731573_1733087_1733295	I	+	1733295	1731573;1733087	0.000156727	0.000980543	0.0565666666666667;-0.0565666666666667
nbet-1	IV_+_5209903_5209905_5210161	IV	+	5210161	5209903;5209905	0.0758644	0.158712	0.00983333333333333;-0.00983333333333336
cec-6	IV_+_5545015_5545048_5545426	IV	+	5545426	5545015;5545048	0.60776	0.726593	0.00853333333333339;-0.00853333333333332
lin-65	I_+_1763845_1763849_1764655	I	+	1764655	1763845;1763849	0.0988242	0.194208	0.0248;-0.0248
F56C11.5	I_+_178620_180465_180598	I	+	180598	178620;180465	0.153451	0.270603	0.0527;-0.0527000000000001
kcc-2	IV_+_6041048_6044094_6053925_6061820_6062093	IV	+	6062093	6041048;6044094;6053925;6061820	0.0348522	0.0858539	-0.0046;-0.0279666666666667;-0.0219666666666667;0.0545666666666667
lag-1	IV_+_6102976_6105099_6106166	IV	+	6106166	6102976;6105099	6.50094e-06	5.96202e-05	0.0904666666666667;-0.0904666666666667
inx-18	IV_+_613071_613102_613718	IV	+	613718	613071;613102	0.632116	0.745707	0.0528333333333333;-0.0528333333333333
C11D2.3	IV_+_6153814_6154119_6154224	IV	+	6154224	6153814;6154119	0.0878122	0.17749	0.192533333333333;-0.192533333333333
C49A9.3	IV_+_6223198_6223231_6223279	IV	+	6223279	6223198;6223231	0.00180609	0.00783085	-0.0368666666666667;0.036866666666667
chaf-2	I_+_1823573_1823579_1823623	I	+	1823623	1823573;1823579	0.063793	0.138758	-0.0176666666666666;0.0176666666666667
nhr-76	IV_+_630641_630650_630693	IV	+	630693	630641;630650	0.619236	0.735947	-0.0173000000000002;0.0173
Y73B6BL.29	IV_+_6322511_6322710_6322818	IV	+	6322818	6322511;6322710	0.0182376	0.051546	-0.0485000000000001;0.0485
lsm-8	IV_+_6326959_6328377_6329107	IV	+	6329107	6326959;6328377	0.231815	0.366253	-0.0131666666666668;0.0131666666666667
seu-1	IV_+_6332242_6332319_6332416	IV	+	6332416	6332242;6332319	0.81457	0.881756	-0.000233333333333308;0.000233333333333334
C53H9.2	I_+_1833383_1833408_1833449	I	+	1833449	1833383;1833408	0.102716	0.199957	-0.0442666666666666;0.0442666666666667
egl-30	I_+_1836053_1837469_1838157	I	+	1838157	1836053;1837469	0.0502164	0.114793	-0.00926666666666676;0.00926666666666666
C01B10.6	IV_+_6641931_6641973_6642333	IV	+	6642333	6641931;6641973	0.0265716	0.069341	-0.00266666666666667;0.00266666666666682
C01B10.6	IV_+_6644034_6644549_6644702	IV	+	6644702	6644034;6644549	0.0670383	0.144227	-0.00363333333333333;0.00363333333333327
T22D1.3	IV_+_6915898_6915902_6915946	IV	+	6915946	6915898;6915902	0.386253	0.530413	-0.00236666666666685;0.00236666666666667
C06G3.5	IV_+_7024325_7025446_7026470	IV	+	7026470	7024325;7025446	1.29811e-55	4.77426e-53	0.141933333333333;-0.141933333333333
NONE	IV_+_7084309_7084334_7120630	IV	+	7120630	7084309;7084334	0.579227	0.703944	-0.0326;0.0326
ZC477.3	IV_+_7104426_7104444_7104506	IV	+	7104506	7104426;7104444	0.891419	0.933711	-0.00703333333333331;0.00703333333333334
unc-8	IV_+_7197434_7198530_7199530	IV	+	7199530	7197434;7198530	0.651809	0.761361	Inf;Inf
kcc-1	IV_+_7207471_7208744_7209913	IV	+	7209913	7207471;7208744	0.00977449	0.0313858	0.0236666666666667;-0.0236666666666667
D2024.4	IV_+_7232405_7232417_7232509	IV	+	7232509	7232405;7232417	0.0424672	0.100443	-0.0702666666666665;0.0702666666666667
kvs-5	IV_+_738123_742317_748738_748811	IV	+	748811	738123;742317;748738	1.87506e-07	2.50266e-06	-0.0387333333333333;-0.0934666666666666;0.132266666666667
pitr-1	IV_+_7395352_7395377_7395524	IV	+	7395524	7395352;7395377	0.300067	0.442593	0.0477;-0.0477
unc-82	IV_+_7429045_7431510_7431863	IV	+	7431863	7429045;7431510	0.702095	0.799779	0.00259999999999982;-0.0026
unc-82	IV_+_7439301_7439668_7440280	IV	+	7440280	7439301;7439668	1.16251e-06	1.30598e-05	0.0527333333333333;-0.0527333333333333
unc-82	IV_+_7440346_7440705_7440752	IV	+	7440752	7440346;7440705	0.00185337	0.00801108	0.0194333333333332;-0.0194333333333333
F55G1.1	IV_+_7492317_7492956_7493019	IV	+	7493019	7492317;7492956	0.643756	0.754899	0.105033333333333;-0.105033333333333
R05G6.4	IV_+_7513701_7513705_7513748	IV	+	7513748	7513701;7513705	0.471689	0.610812	-0.0091;0.0091
oef-1	IV_+_7549711_7550199_7550872	IV	+	7550872	7549711;7550199	0.111863	0.21352	0.0491999999999999;-0.0492
clec-180	IV_+_7570380_7570402_7570566	IV	+	7570566	7570380;7570402	0.632763	0.74617	0.00109999999999999;-0.0011
cla-1	IV_+_7619038_7619790_7621013	IV	+	7621013	7619038;7619790	0.0141799	0.0421901	0.128;-0.128
tpa-1	IV_+_76447_87004_91984	IV	+	91984	76447;87004	5.66208e-05	0.000401878	-0.203233333333333;0.203233333333333
itr-1	IV_+_7677581_7681468_7681707	IV	+	7681707	7677581;7681468	0.482119	0.620091	0.051;-0.0509999999999999
itr-1	IV_+_7685829_7685918_7686060	IV	+	7686060	7685829;7685918	4.68959e-15	1.91979e-13	0.244333333333333;-0.244333333333333
nhr-8	IV_+_7712630_7712633_7712678	IV	+	7712678	7712630;7712633	0.585782	0.709321	-0.00576666666666667;0.0057666666666667
atic-1	IV_+_7886876_7891490_7891597	IV	+	7891597	7886876;7891490	0.0284393	0.0731846	-0.0945999999999999;0.0946
ntl-4	IV_+_7911633_7911639_7911688	IV	+	7911688	7911633;7911639	0.859923	0.913761	-0.00686666666666666;0.00686666666666658
C49H3.4	IV_+_7915488_7915523_7916082	IV	+	7916082	7915488;7915523	0.434096	0.575945	0.0172666666666667;-0.0172666666666664
csr-1	IV_+_7956983_7957335_7957572	IV	+	7957572	7956983;7957335	0.0602893	0.13253	-0.5696;0.5696
arf-3	IV_+_7982742_7982816_7982868	IV	+	7982868	7982742;7982816	0.719816	0.813923	-0.000199999999999978;0.000200000000000001
sax-7	IV_+_8079146_8080596_8081433	IV	+	8081433	8079146;8080596	0.01175	0.0363054	0.0196333333333334;-0.0196333333333333
pmk-3	IV_+_8140497_8140586_8140979	IV	+	8140979	8140497;8140586	0.00137251	0.00620704	-0.0180333333333333;0.0180333333333333
pmk-2	IV_+_8148116_8148131_8148180	IV	+	8148180	8148116;8148131	0.508947	0.643632	0.0463;-0.0463000000000001
pct-1	IV_+_8178681_8185385_8185623	IV	+	8185623	8178681;8185385	0.081006	0.166981	0.120233333333333;-0.120233333333333
T26A8.1	IV_+_8433374_8433381_8433427	IV	+	8433427	8433374;8433381	0.677001	0.780295	0.00209999999999999;-0.0021
T26A8.1	IV_+_8433639_8433643_8433688	IV	+	8433688	8433639;8433643	0.861612	0.914757	0.000366666666666626;-0.000366666666666666
pkg-2	IV_+_8521068_8522736_8523291	IV	+	8523291	8521068;8522736	0.0386102	0.0931787	0.1472;-0.1472
pkg-2	IV_+_8536707_8536779_8536903	IV	+	8536903	8536707;8536779	0.0976411	0.192511	0.0251666666666668;-0.0251666666666667
hyl-1	IV_+_8539143_8540671_8541093	IV	+	8541093	8539143;8540671	0.021596	0.0588278	0.0821333333333333;-0.0821333333333334
NONE	IV_+_857201_857372_858928	IV	+	858928	857201;857372	0.248597	0.385332	Inf;Inf
F42A9.6	IV_+_8609293_8609309_8609424	IV	+	8609424	8609293;8609309	0.130665	0.240241	-0.0325666666666667;0.0325666666666665
Y48G1BL.7	I_+_210247_211176_211255	I	+	211255	210247;211176	0.286554	0.427349	0.103766666666667;-0.103766666666667
afd-1	I_+_2166130_2168432_2172002	I	+	2172002	2166130;2168432	0.123563	0.230396	0.0219;-0.0219
afd-1	I_+_2186713_2192747_2192842	I	+	2192842	2186713;2192747	0.698092	0.796962	0.0173666666666666;-0.0173666666666667
slc-17.6	I_+_2250211_2250218_2250269	I	+	2250269	2250211;2250218	0.395027	0.538901	-0.0278;0.0278
T28C6.7	IV_+_8837148_8837300_8837344	IV	+	8837344	8837148;8837300	0.161627	0.281041	-0.00356666666666667;0.00356666666666661
alp-1	IV_+_8853264_8854577_8854658	IV	+	8854658	8853264;8854577	0.0264243	0.0690575	-0.0117333333333333;0.0117333333333333
alp-1	IV_+_8860698_8860723_8860964	IV	+	8860964	8860698;8860723	0.789515	0.864204	-0.000900000000000001;0.000899999999999901
bre-1	IV_+_8987301_8988059_8988697_8988768	IV	+	8988768	8987301;8988059;8988697	0.00705386	0.0241224	0.162466666666667;-0.207;0.0445333333333333
twk-8	IV_+_9082659_9082665_9082952_9083103	IV	+	9083103	9082659;9082665;9082952	0.0274623	0.0711803	-0.0581333333333333;0.0678333333333335;-0.0097
Y11D7A.3	IV_+_9233117_9237056_9237238	IV	+	9237238	9233117;9237056	0.383394	0.527567	0.0294666666666667;-0.0294666666666669
nsun-4	I_+_2311054_2311056_2311097	I	+	2311097	2311054;2311056	0.0930545	0.185584	0.0396333333333333;-0.0396333333333332
daf-15	IV_+_9390538_9390578_9391008	IV	+	9391008	9390538;9390578	0.395536	0.539405	0.00993333333333333;-0.00993333333333335
daf-15	IV_+_9391432_9391448_9391493	IV	+	9391493	9391432;9391448	0.00797024	0.0266274	-0.00513333333333333;0.00513333333333332
F59B8.1	IV_+_9428387_9428691_9432578_9436708	IV	+	9436708	9428387;9428691;9432578	0.0204756	0.0564161	-0.265233333333333;-0.0281666666666667;0.2934
copb-2	IV_+_9462911_9462926_9462997	IV	+	9462997	9462911;9462926	0.957096	0.977044	0.00106666666666667;-0.00106666666666677
T05A1.5	IV_+_9546383_9547338_9547435	IV	+	9547435	9546383;9547338	0.842462	0.901294	0.00750000000000001;-0.00750000000000006
elt-1	IV_+_9618633_9619116_9619318	IV	+	9619318	9618633;9619116	6.14491e-06	5.66576e-05	-0.0294999999999999;0.0295
F58G6.9	IV_+_9651984_9652026_9652157	IV	+	9652157	9651984;9652026	0.83309	0.894615	0.00786666666666669;-0.00786666666666669
acc-1	IV_+_9658167_9660420_9660962	IV	+	9660962	9658167;9660420	0.0798841	0.165242	0.208966666666667;-0.208966666666667
twk-9	IV_+_9693240_9693662_9693942	IV	+	9693942	9693240;9693662	0.00605218	0.0212586	0.180433333333333;-0.180433333333333
nhr-138	IV_+_9725294_9725323_9725383	IV	+	9725383	9725294;9725323	8.1647e-05	0.000555106	0.0374;-0.0374000000000001
nhr-97	IV_+_9760298_9761071_9761129	IV	+	9761129	9760298;9761071	0.0132668	0.0400284	-0.0035333333333335;0.00353333333333333
T13F2.4	IV_+_9789920_9789975_9790016	IV	+	9790016	9789920;9789975	0.0407815	0.0973919	-0.126333333333333;0.126333333333334
plx-1	IV_+_980779_980812_981558	IV	+	981558	980779;980812	0.0449729	0.105096	-0.0602666666666668;0.0602666666666666
tbc-3	IV_+_9899094_9899770_9899907	IV	+	9899907	9899094;9899770	5.75243e-05	0.000407356	-0.225033333333333;0.225033333333333
tbc-3	IV_+_9901278_9901309_9901349	IV	+	9901349	9901278;9901309	0.0169669	0.0486551	-0.0103333333333333;0.0103333333333334
bed-3	IV_+_9917957_9918239_9919142	IV	+	9919142	9917957;9918239	0.9322	0.960599	0.00180000000000002;-0.0018
K08H10.10	V_+_10001559_10001567_10002365	V	+	10002365	10001559;10001567	0.0315066	0.079201	-0.107633333333333;0.107633333333333
lea-1	V_+_10013471_10019492_10020543	V	+	10020543	10013471;10019492	0.0493228	0.113157	-0.106566666666666;0.106566666666667
C08B6.11	V_+_10108561_10109047_10109096	V	+	10109096	10108561;10109047	0.0364705	0.089036	-0.0643;0.0642999999999999
C08B6.4	V_+_10115250_10115644_10115693	V	+	10115693	10115250;10115644	0.678816	0.781813	-0.00383333333333324;0.00383333333333333
cul-5	V_+_10182302_10182343_10182403	V	+	10182403	10182302;10182343	0.156557	0.274632	0.0194666666666665;-0.0194666666666667
nhr-232	V_+_10257411_10257414_10257456	V	+	10257456	10257411;10257414	0.1866	0.31196	-0.0329333333333333;0.0329333333333336
K07C5.13	V_+_10341464_10342292_10342521	V	+	10342521	10341464;10342292	0.00134755	0.00611207	0.210133333333333;-0.210133333333333
NONE	V_+_10421038_10421062_10424092	V	+	10424092	10421038;10421062	0.0377757	0.0915518	Inf;Inf
NONE	V_+_10421218_10421308_10424353	V	+	10424353	10421218;10421308	0.910114	0.94598	Inf;Inf
egl-9	V_+_10471116_10473438_10473678	V	+	10473678	10471116;10473438	0.935549	0.962603	0.00593333333333312;-0.00593333333333333
scpl-4	V_+_10599470_10599473_10599515	V	+	10599515	10599470;10599473	0.0151151	0.0443699	-0.0441666666666667;0.0441666666666667
kvs-2	V_+_10636096_10641414_10642087_10642357	V	+	10642357	10636096;10641414;10642087	0.362153	0.507009	-0.1459;0.244666666666667;-0.0988333333333333
lig-1	V_+_10814825_10814890_10814935	V	+	10814935	10814825;10814890	0.0165867	0.0477834	-0.0242666666666667;0.0242666666666665
nrx-1	V_+_10832348_10833738_10835529	V	+	10835529	10832348;10833738	0.651084	0.760745	0.00129999999999997;-0.0013
nrx-1	V_+_10838160_10842332_10842432	V	+	10842432	10838160;10842332	0.161578	0.280984	0.0685;-0.0685
zip-9	V_+_10942274_10942512_10942558	V	+	10942558	10942274;10942512	3.41074e-06	3.36506e-05	0.0158999999999999;-0.0159
F17C11.4	V_+_10952359_10952363_10952418	V	+	10952418	10952359;10952363	0.927049	0.957164	-0.0019;0.00190000000000001
eef-1G	V_+_10966386_10966485_10966528	V	+	10966528	10966386;10966485	4.2404e-07	5.24431e-06	-0.00153333333333333;0.0015333333333335
Y50D4B.2	V_+_1101356_1102073_1103335	V	+	1103335	1101356;1102073	0.570501	0.69679	0.0685;-0.0685
act-1	V_+_11072749_11077636_11081591	V	+	11081591	11072749;11077636	0.347648	0.492641	-0.13;0.13
NONE	V_+_11072815_11072926_11077701	V	+	11077701	11072815;11072926	0.394735	0.538629	0.0660666666666666;-0.0660666666666667
act-1	V_+_11073274_11078731_11081050	V	+	11081050	11073274;11078731	0.0357988	0.0877258	0.3215;-0.3215
Y23H5A.8	I_+_2633893_2633966_2634336	I	+	2634336	2633893;2633966	0.0329788	0.0822005	0.2889;-0.2889
Y50D4B.1	V_+_1113141_1116523_1122043	V	+	1122043	1113141;1116523	0.00548032	0.0196658	0.0848666666666668;-0.0848666666666667
glb-3	V_+_11139901_11140001_11140308	V	+	11140308	11139901;11140001	0.345261	0.490054	0.00433333333333341;-0.00433333333333333
nlp-33	V_+_11147516_11147537_11147596	V	+	11147596	11147516;11147537	0.0503174	0.114984	0.277766666666666;-0.277766666666667
F32B5.6	I_+_2670428_2670432_2670481	I	+	2670481	2670428;2670432	0.89226	0.934098	0.00203333333333333;-0.00203333333333333
dmsr-1	V_+_11441109_11441125_11441185	V	+	11441185	11441109;11441125	0.821213	0.886263	-0.00416666666666671;0.00416666666666676
zipt-16	V_+_11463121_11463499_11464267	V	+	11464267	11463121;11463499	0.000117674	0.000764705	-0.2387;0.2387
ccch-1	V_+_11528200_11532808_11536054	V	+	11536054	11528200;11532808	0.00123427	0.00567886	-0.313566666666667;0.313566666666667
F38B7.2	V_+_11544664_11544671_11544717	V	+	11544717	11544664;11544671	0.657061	0.765605	-0.00123333333333334;0.00123333333333309
lin-17	I_+_2715054_2715058_2717228	I	+	2717228	2715054;2715058	0.00782142	0.0262191	-0.0320000000000003;0.032
nhr-68	V_+_11573904_11574391_11574790	V	+	11574790	11573904;11574391	0.882825	0.928529	-0.0065;0.00649999999999995
nhr-68	V_+_11574199_11574202_11574252	V	+	11574252	11574199;11574202	0.0570172	0.126709	0.00783333333333333;-0.00783333333333325
Y71F9B.2	I_+_2733433_2735092_2735135	I	+	2735135	2733433;2735092	6.26232e-05	0.000439301	-0.0199333333333331;0.0199333333333333
T04F3.1	V_+_11743647_11743818_11743868	V	+	11743868	11743647;11743818	0.00342453	0.0133774	0.0455666666666668;-0.0455666666666667
T04F3.1	V_+_11744771_11750360_11750457	V	+	11750457	11744771;11750360	0.892698	0.934327	0.0026;-0.00260000000000005
F55A11.4	V_+_11771542_11771546_11771596	V	+	11771596	11771542;11771546	0.801597	0.8726	-0.00523333333333331;0.00523333333333331
F55A11.6	V_+_11777854_11781182_11781255	V	+	11781255	11777854;11781182	0.135742	0.247239	0.187766666666667;-0.187766666666667
F55A11.6	V_+_11782909_11783038_11783109	V	+	11783109	11782909;11783038	0.886662	0.930727	-0.0035333333333335;0.00353333333333333
D2023.1	V_+_11792501_11794832_11794923	V	+	11794923	11792501;11794832	0.0794905	0.164692	0.0389333333333334;-0.0389333333333333
R31.2	V_+_11920959_11923257_11923336	V	+	11923336	11920959;11923257	3.10894e-09	5.72849e-08	-0.0797000000000001;0.0797
C27A7.1	V_+_12131528_12132256_12132946	V	+	12132946	12131528;12132256	0.122286	0.228479	0.211733333333333;-0.211733333333333
ogdh-2	V_+_12197395_12199280_12200828	V	+	12200828	12197395;12199280	0.0155016	0.0452906	0.00836666666666663;-0.00836666666666667
vab-8	V_+_12216723_12219576_12219936	V	+	12219936	12216723;12219576	0.411093	0.554066	-0.00976666666666659;0.00976666666666667
vab-8	V_+_12222679_12223221_12223737	V	+	12223737	12222679;12223221	0.526433	0.658962	0.000599999999999934;-0.0006
tbb-6	V_+_12262547_12262566_12262613	V	+	12262613	12262547;12262566	0.962281	0.980445	-0.005;0.005
itx-1	I_+_2813371_2813489_2813545	I	+	2813545	2813371;2813489	0.272799	0.412174	0.00583333333333333;-0.00583333333333325
itx-1	I_+_2814347_2814360_2815464	I	+	2815464	2814347;2814360	0.00429923	0.0161229	-0.0152;0.0152000000000001
F23H12.3	V_+_12346076_12348276_12348328	V	+	12348328	12346076;12348276	0.11689	0.220751	-0.146533333333333;0.146533333333333
F28C1.1	V_+_12451699_12451722_12451841	V	+	12451841	12451699;12451722	1.2745e-13	4.37495e-12	-0.1813;0.1813
inx-11	V_+_12487509_12489662_12489868	V	+	12489868	12487509;12489662	0.592796	0.715036	0.0120333333333333;-0.0120333333333332
inx-11	V_+_12491068_12491364_12492500	V	+	12492500	12491068;12491364	0.509527	0.644116	-0.0212999999999997;0.0213
rbm-25	V_+_12503377_12503380_12503425	V	+	12503425	12503377;12503380	0.167495	0.28844	0.00826666666666666;-0.00826666666666687
T28H10.1	V_+_12504796_12504801_12504844	V	+	12504844	12504796;12504801	0.680501	0.782946	-0.0222;0.0221999999999998
F45D3.2	V_+_12541980_12541988_12542274	V	+	12542274	12541980;12541988	0.562575	0.690286	0.0296333333333334;-0.0296333333333334
E02A10.3	V_+_12579979_12581759_12583910_12584892_12585227_12586518_12587143	V	+	12587143	12579979;12581759;12583910;12584892;12585227;12586518	0.00146041	0.00653442	-0.0291;0.0655666666666667;-0.158866666666667;0.0853333333333333;-0.00416666666666668;0.0412
istr-1	V_+_12700100_12703643_12703719	V	+	12703719	12700100;12703643	4.97381e-08	7.48105e-07	0.164233333333333;-0.164233333333333
R11D1.1	V_+_12704532_12704557_12704921	V	+	12704921	12704532;12704557	2.49299e-08	3.96866e-07	0.199666666666667;-0.199666666666667
R11D1.1	V_+_12705025_12705028_12705073	V	+	12705073	12705025;12705028	0.0254444	0.0670982	-0.0469666666666667;0.0469666666666668
R11D1.10	V_+_12729260_12729580_12729623	V	+	12729623	12729260;12729580	0.00225027	0.00940984	-0.0737333333333333;0.0737333333333335
F25H2.6	I_+_10555633_10555743_10555788	I	+	10555788	10555633;10555743	0.807722	0.876842	-0.00183333333333334;0.00183333333333335
pqn-68	V_+_12952930_12952941_12952995	V	+	12952995	12952930;12952941	0.682645	0.784526	-0.0242;0.0241999999999998
C34B4.2	V_+_13083175_13086048_13086352_13086707	V	+	13086707	13083175;13086048;13086352	0.0110377	0.0345374	-0.171133333333333;0.3132;-0.1421
C34B4.2	V_+_13087337_13087341_13087387	V	+	13087387	13087337;13087341	0.300403	0.442922	0.0173333333333333;-0.0173333333333334
C34B4.2	V_+_13089364_13089375_13089671	V	+	13089671	13089364;13089375	0.103806	0.201535	-0.0117666666666666;0.0117666666666667
noca-1	V_+_13153980_13156102_13156123_13159779_13161979_13162313	V	+	13162313	13153980;13156102;13156123;13159779;13161979	0.0706082	0.150074	0.204333333333333;-0.0184666666666667;-0.0282666666666667;-0.0772;-0.0803666666666668
noca-1	V_+_13164468_13167570_13167635	V	+	13167635	13164468;13167570	0.785691	0.861675	0.000700000000000256;-0.000699999999999978
noca-1	V_+_13167724_13173041_13173128	V	+	13173128	13167724;13173041	0.000198015	0.00119794	0.0841999999999999;-0.0842
NONE	V_+_13198519_13198546_13198639_13201212	V	+	13201212	13198519;13198546;13198639	0.353656	0.498488	Inf;Inf;Inf
NONE	V_+_13198534_13198636_13198654_13201314	V	+	13201314	13198534;13198636;13198654	0.055689	0.124454	0.0812;-0.1981;0.116833333333333
gst-43	I_+_2902453_2902461_2902662	I	+	2902662	2902453;2902461	0.809483	0.878209	-0.00206666666666666;0.00206666666666666
NONE	V_+_13198711_13198747_13201186_13201300_13201482	V	+	13201482	13198711;13198747;13201186;13201300	2.90461e-05	0.000222336	0.222633333333333;-0.0303333333333333;-0.0349333333333333;-0.157366666666667
NONE	V_+_13201246_13201297_13201398	V	+	13201398	13201246;13201297	0.132574	0.242897	Inf;Inf
NONE	V_+_13201309_13201483_13201626	V	+	13201626	13201309;13201483	0.58242	0.706709	0.180966666666667;-0.180966666666667
F57B1.5	V_+_13208564_13208569_13208611	V	+	13208611	13208564;13208569	0.776176	0.85426	0.000833333333333464;-0.000833333333333339
zip-5	V_+_13264833_13268770_13268818	V	+	13268818	13264833;13268770	0.394267	0.538118	0.0112666666666667;-0.0112666666666666
C26E1.2	V_+_13306865_13306891_13306945	V	+	13306945	13306865;13306891	0.912761	0.947512	-0.0140666666666667;0.0140666666666667
C53D5.1	I_+_291307_295420_295790	I	+	295790	291307;295420	0.0156564	0.0456247	0.0733999999999999;-0.0734
twk-43	V_+_13347340_13349744_13351586	V	+	13351586	13347340;13349744	0.419597	0.562307	-0.0513666666666667;0.0513666666666667
twk-43	V_+_13354924_13355484_13355531	V	+	13355531	13354924;13355484	0.209088	0.339584	0.0856333333333333;-0.0856333333333333
Y2H9A.4	V_+_13446714_13446723_13447095	V	+	13447095	13446714;13446723	0.480566	0.618486	-0.0276666666666667;0.0276666666666668
nxt-1	I_+_2930070_2930088_2930172	I	+	2930172	2930070;2930088	0.00777826	0.0261112	-0.0209666666666667;0.0209666666666667
bath-39	V_+_13460198_13460748_13461082	V	+	13461082	13460198;13460748	0.23345	0.368032	-0.0250666666666666;0.0250666666666667
frm-10	V_+_13464235_13465199_13465244	V	+	13465244	13464235;13465199	0.00667928	0.0230833	-0.0045333333333335;0.00453333333333333
frm-10	V_+_13465694_13465751_13466409	V	+	13466409	13465694;13465751	0.00967683	0.0311477	-0.00916666666666667;0.00916666666666666
letm-1	V_+_13663726_13663768_13663870	V	+	13663870	13663726;13663768	0.0691712	0.147828	-0.0413;0.0413000000000001
rde-12	V_+_13665578_13665617_13665635_13665642_13665685	V	+	13665685	13665578;13665617;13665635;13665642	4.06149e-08	6.21372e-07	0.0126666666666667;-0.1584;0.0848000000000001;0.061
T01D3.3	V_+_13705654_13708205_13708254	V	+	13708254	13705654;13708205	0.210449	0.341268	0.022;-0.022
T01D3.6	V_+_13718538_13718574_13718632	V	+	13718632	13718538;13718574	0.856931	0.911619	-0.000900000000000012;0.000899999999999998
NONE	V_+_13759437_13759561_13759612	V	+	13759612	13759437;13759561	0.254483	0.391976	-0.125633333333333;0.125633333333334
F53C11.5	V_+_13787615_13790159_13791015	V	+	13791015	13787615;13790159	0.00405297	0.0153635	0.255466666666667;-0.255466666666666
D1086.12	V_+_14101852_14101861_14101908	V	+	14101908	14101852;14101861	0.0001865	0.00113928	-0.1368;0.1368
atfs-1	V_+_14195128_14196419_14196551	V	+	14196551	14195128;14196419	0.235889	0.370931	-0.0134666666666667;0.0134666666666666
F14D7.6	V_+_14302315_14302352_14305283	V	+	14305283	14302315;14302352	0.895574	0.935983	-0.00716666666666665;0.00716666666666654
cept-2	V_+_14351344_14351653_14351709	V	+	14351709	14351344;14351653	0.262255	0.401002	-0.0298;0.0298
F23B12.4	V_+_14443381_14443402_14444663	V	+	14444663	14443381;14443402	0.0160309	0.0464769	0.0179333333333332;-0.0179333333333333
coh-3	V_+_14459417_14459423_14459464	V	+	14459464	14459417;14459423	0.054205	0.121843	-0.1596;0.1596
kcnl-4	V_+_14531199_14533021_14540207	V	+	14540207	14531199;14533021	0.19716	0.324764	0.0845666666666666;-0.0845666666666667
glb-22	V_+_14604900_14604912_14605049	V	+	14605049	14604900;14604912	0.160522	0.279662	0.0443;-0.0442999999999998
hot-1	V_+_14621354_14627377_14627806	V	+	14627806	14621354;14627377	0.23993	0.375476	-0.0419666666666667;0.0419666666666667
C47E8.9	V_+_14663328_14664296_14664742	V	+	14664742	14663328;14664296	0.416122	0.558806	0.2412;-0.2412
NONE	V_+_14685043_14685919_14685994_14686158	V	+	14686158	14685043;14685919;14685994	0.148484	0.264163	0.0582333333333332;-0.0388333333333333;-0.0194666666666667
set-5	V_+_14704912_14704921_14704991	V	+	14704991	14704912;14704921	0.809467	0.878209	-0.00156666666666683;0.00156666666666667
hil-1	V_+_14951999_14952011_14952344	V	+	14952344	14951999;14952011	0.25669	0.394667	0.00489999999999979;-0.00489999999999996
K08F9.3	V_+_15141838_15143014_15143147	V	+	15143147	15141838;15143014	0.482782	0.620658	-0.0846;0.0846
K08F9.4	V_+_15145381_15145457_15145678	V	+	15145678	15145381;15145457	0.662307	0.769528	0.00736666666666674;-0.00736666666666667
T09F5.1	V_+_15149693_15149783_15149832	V	+	15149832	15149693;15149783	0.096353	0.190572	-0.0576;0.0575999999999999
Y75B12B.1	V_+_15185222_15185271_15185316	V	+	15185316	15185222;15185271	2.69351e-07	3.46819e-06	-0.253233333333333;0.253233333333333
dscc-1	I_+_3148554_3148563_3148636	I	+	3148636	3148554;3148563	0.269552	0.4088	0.0148666666666667;-0.0148666666666667
cdc-25.2	V_+_1583065_1583247_1583336	V	+	1583336	1583065;1583247	0.418709	0.561414	-0.0124666666666667;0.0124666666666667
fbxa-197	V_+_15868646_15868648_15868689	V	+	15868689	15868646;15868648	0.125459	0.23305	0.0359666666666665;-0.0359666666666667
nhr-177	V_+_1610695_1610724_1610772	V	+	1610772	1610695;1610724	0.180806	0.305104	-0.0217333333333333;0.0217333333333333
dkf-2	V_+_16759245_16764591_16765193	V	+	16765193	16759245;16764591	0.0184405	0.0520272	0.0894666666666668;-0.0894666666666666
dkf-2	V_+_16769811_16785252_16785383	V	+	16785383	16769811;16785252	0.0186141	0.0523667	-0.1076;0.1076
immt-2	V_+_16792407_16792410_16792455	V	+	16792455	16792407;16792410	0.517022	0.650715	-0.00349999999999984;0.0035
T20B3.1	V_+_16818361_16818367_16818412	V	+	16818412	16818361;16818367	0.850732	0.907107	0.00223333333333364;-0.00223333333333334
NONE	V_+_16928997_16929011_16929020_16929077	V	+	16929077	16928997;16929011;16929020	0.0181618	0.0513599	-0.0833;-0.0737;0.157033333333333
clec-238	V_+_16951978_16952196_16952442	V	+	16952442	16951978;16952196	0.291602	0.43286	-0.2058;0.2058
clec-239	V_+_16956335_16956598_16956909	V	+	16956909	16956335;16956598	0.231696	0.366151	Inf;Inf
ZK218.1	V_+_17091071_17091075_17091116	V	+	17091116	17091071;17091075	0.397501	0.541177	0.0372999999999999;-0.0373
C38D9.2	V_+_17567692_17568596_17569319	V	+	17569319	17567692;17568596	0.600827	0.721077	0.104666666666666;-0.104666666666667
NONE	V_+_18020890_18022340_18022477	V	+	18022477	18020890;18022340	0.00611615	0.0214491	0.432966666666667;-0.432966666666667
slr-2	V_+_18088917_18088975_18090257	V	+	18090257	18088917;18088975	0.208637	0.339113	0.0224666666666667;-0.0224666666666667
Y37H2A.1	V_+_18113953_18113994_18114320	V	+	18114320	18113953;18113994	0.0393229	0.094604	0.0111333333333334;-0.0111333333333333
ZK228.4	V_+_18462926_18462942_18462971_18463470	V	+	18463470	18462926;18462942;18462971	0.0110923	0.0346708	-0.00786666666666666;0.068;-0.0601333333333331
Y69H2.9	V_+_18703614_18703633_18704380	V	+	18704380	18703614;18703633	0.0332443	0.0827244	-0.0716;0.0716
cct-7	V_+_1872309_1872341_1872398	V	+	1872398	1872309;1872341	0.423536	0.566291	-0.0002;0.0002000000000002
ncs-5	V_+_18823424_18826948_18828699	V	+	18828699	18823424;18826948	0.648275	0.758476	0.107133333333333;-0.107133333333333
nhr-65	V_+_18841324_18841336_18841602	V	+	18841602	18841324;18841336	0.672572	0.776997	0.0117333333333332;-0.0117333333333333
Y39B6A.27	V_+_19032903_19033042_19033241	V	+	19033241	19032903;19033042	0.982046	0.993516	-0.00743333333333329;0.00743333333333333
nphp-2	V_+_1904473_1904539_1905670	V	+	1905670	1904473;1904539	0.358713	0.503471	0.0422333333333335;-0.0422333333333333
NONE	V_+_19049799_19050166_19050250	V	+	19050250	19049799;19050166	0.0241795	0.0643877	0.0290666666666667;-0.0290666666666668
twk-46	V_+_19061871_19062370_19063219	V	+	19063219	19061871;19062370	0.0844149	0.172246	-0.127733333333333;0.127733333333333
hot-2	V_+_19163305_19175178_19185286_19185592	V	+	19185592	19163305;19175178;19185286	0.376985	0.521566	0.00346666666666667;-0.0877333333333333;0.0842666666666668
pph-5	V_+_19195344_19195348_19196897	V	+	19196897	19195344;19195348	0.476559	0.615279	-0.00279999999999991;0.0028
F21D9.4	V_+_19256148_19256227_19256580	V	+	19256580	19256148;19256227	0.952179	0.97363	-0.0309;0.0308999999999999
T06A1.5	V_+_1928066_1928143_1928230	V	+	1928230	1928066;1928143	0.232129	0.366548	-0.0112000000000001;0.0112
nceh-1	V_+_19378552_19378585_19379278	V	+	19379278	19378552;19378585	0.016961	0.0486531	0.163933333333333;-0.163933333333333
glb-25	V_+_1945500_1948082_1950312	V	+	1950312	1945500;1948082	0.233658	0.368248	0.0258333333333333;-0.0258333333333333
Y43F8B.3	V_+_19516908_19518793_19519078	V	+	19519078	19516908;19518793	0.0736378	0.155097	0.0449666666666666;-0.0449666666666667
kcnl-1	V_+_19565505_19576111_19576522	V	+	19576522	19565505;19576111	0.726583	0.819216	0.0726;-0.0725999999999999
kcnl-1	V_+_19569553_19569557_19569602	V	+	19569602	19569553;19569557	0.023677	0.0632838	-0.0932333333333334;0.0932333333333334
kcnl-1	V_+_19576641_19579532_19582673_19582748	V	+	19582748	19576641;19579532;19582673	0.235814	0.37085	-0.0544333333333331;0.109533333333333;-0.0551
kcnl-1	V_+_19582855_19585423_19585589	V	+	19585589	19582855;19585423	0.361418	0.506194	0.0313;-0.0313
kcnl-1	V_+_19585723_19591302_19595483_19596441	V	+	19596441	19585723;19591302;19595483	0.0754864	0.158136	-0.106433333333333;0.0926333333333333;0.0138
kcnl-1	V_+_19596593_19599068_19601837	V	+	19601837	19596593;19599068	0.559753	0.687897	-0.00859999999999994;0.0086
F59A7.14	V_+_2019122_2020405_2021889	V	+	2021889	2019122;2020405	0.903271	0.941529	-0.0278666666666665;0.0278666666666667
F59A7.5	V_+_2023434_2023488_2023691	V	+	2023691	2023434;2023488	0.0195173	0.054367	0.0600666666666666;-0.0600666666666667
ZC15.10	V_+_20299492_20310169_20310636	V	+	20310636	20299492;20310169	0.401956	0.545336	0.1116;-0.1116
T26H2.15	I_+_349680_349767_350183	I	+	350183	349680;349767	0.816281	0.882969	-0.0113999999999999;0.0114
lec-12	V_+_204443_205546_205792	V	+	205792	204443;205546	0.256876	0.394866	0.00443333333333329;-0.00443333333333333
rpl-2	V_+_20468460_20468640_20480518	V	+	20480518	20468460;20468640	0.371879	0.516631	-0.156733333333333;0.156733333333333
rpl-2	V_+_20469202_20469273_20479856	V	+	20479856	20469202;20469273	0.355428	0.500406	-Inf;-Inf
Y47G6A.5	I_+_3534114_3534749_3534793	I	+	3534793	3534114;3534749	0.000388946	0.00213127	-0.0188333333333335;0.0188333333333333
comt-3	V_+_2060790_2060862_2060923	V	+	2060923	2060790;2060862	0.408662	0.551673	0.00136666666666667;-0.00136666666666685
W01F3.2	V_+_20660760_20660800_20660948	V	+	20660948	20660760;20660800	0.00020494	0.0012349	0.0114666666666667;-0.0114666666666667
mlt-11	V_+_20669744_20669771_20670005	V	+	20670005	20669744;20669771	0.38784	0.532105	0.0128333333333333;-0.0128333333333333
rde-10	I_+_3550179_3550231_3551147	I	+	3551147	3550179;3550231	0.925443	0.956081	-0.000933333333333342;0.000933333333333335
grl-14	V_+_20827064_20827070_20827145	V	+	20827145	20827064;20827070	0.152171	0.269008	0.132933333333333;-0.132933333333333
num-1	V_+_20834994_20836148_20836318	V	+	20836318	20834994;20836148	0.711456	0.807704	0.0068999999999998;-0.00690000000000002
num-1	V_+_20837038_20837040_20837091	V	+	20837091	20837038;20837040	0.619331	0.735971	-0.00226666666666666;0.00226666666666686
mrps-12	V_+_20838360_20838370_20838419	V	+	20838419	20838360;20838370	0.227725	0.361392	0.003;-0.00300000000000011
exos-7	V_+_20839045_20839088_20840237	V	+	20840237	20839045;20839088	0.325914	0.470006	-0.00233333333333341;0.00233333333333333
nhr-56	V_+_2220796_2220800_2220846	V	+	2220846	2220796;2220800	0.682412	0.784334	0.0103999999999999;-0.0104
nhr-128	V_+_2222411_2222415_2222459	V	+	2222459	2222411;2222415	0.475717	0.614475	-0.0501333333333334;0.0501333333333333
NONE	V_+_2325527_2325579_2326676	V	+	2326676	2325527;2325579	1.94592e-07	2.59052e-06	-0.553433333333333;0.553433333333333
kel-8	V_+_2671523_2681774_2683224	V	+	2683224	2671523;2681774	0.548826	0.67853	0.0523333333333333;-0.0523333333333333
NONE	V_+_3262813_3262829_3262846_3262917	V	+	3262917	3262813;3262829;3262846	0.0738593	0.155465	0.153966666666667;-0.1248;-0.0291666666666667
C04E12.4	V_+_3363698_3363770_3363819	V	+	3363819	3363698;3363770	0.00198229	0.0084743	-0.133266666666667;0.133266666666667
T22H9.1	V_+_361118_361130_361183	V	+	361183	361118;361130	0.923222	0.954638	0.000666666666666667;-0.000666666666666926
D1037.1	I_+_3684888_3684905_3684962	I	+	3684962	3684888;3684905	0.051013	0.116241	0.0255000000000001;-0.0255
unc-132	V_+_3692058_3696235_3697450	V	+	3697450	3692058;3696235	0.903519	0.941616	-0.0166666666666667;0.0166666666666666
mtm-9	V_+_3743773_3743917_3745158	V	+	3745158	3743773;3743917	0.0254707	0.0671523	0.0188333333333333;-0.0188333333333333
nlp-27	V_+_3988274_3989502_3989578	V	+	3989578	3988274;3989502	0.827263	0.89069	-0.0003;0.000300000000000189
C49G7.12	V_+_4039234_4039236_4039284	V	+	4039284	4039234;4039236	0.814396	0.881671	-0.0192666666666667;0.0192666666666667
pid-5	V_+_4178265_4178281_4178972	V	+	4178972	4178265;4178281	0.0740036	0.155684	-0.106533333333333;0.106533333333334
Y39D8A.1	V_+_417979_420255_420378	V	+	420378	417979;420255	6.29588e-06	5.78883e-05	-0.322766666666667;0.322766666666667
Y39D8A.1	V_+_420089_420104_420157	V	+	420157	420089;420104	0.845595	0.90323	-0.2816;0.2816
rpl-13	I_+_3727065_3788559_3788663	I	+	3788663	3727065;3788559	5.23784e-14	1.89187e-12	0.3332;-0.3332
NONE	V_+_4435467_4435503_4435550	V	+	4435550	4435467;4435503	0.987229	0.997366	0.0186000000000001;-0.0185999999999998
unc-62	V_+_4505120_4505516_4505827	V	+	4505827	4505120;4505516	0.979625	0.991738	-0.0383;0.0383
Y61A9LA.3	V_+_4576607_4576655_4577869	V	+	4577869	4576607;4576655	0.720172	0.814206	0.000700000000000145;-0.000699999999999999
Y61A9LA.3	V_+_4578063_4582615_4582704	V	+	4582704	4578063;4582615	0.27684	0.416533	0.0323000000000001;-0.0323
Y61A9LA.1	V_+_4585371_4593025_4598105_4598190	V	+	4598190	4585371;4593025;4598105	0.00313107	0.0124163	0.0614666666666667;-0.163166666666667;0.101733333333333
nhr-203	V_+_460045_460126_460174	V	+	460174	460045;460126	0.0268616	0.069944	-0.0305666666666667;0.0305666666666666
F54D11.4	V_+_4617646_4617652_4617936	V	+	4617936	4617646;4617652	0.124491	0.231707	0.0222333333333334;-0.0222333333333333
F41F3.8	V_+_4648911_4650016_4650121	V	+	4650121	4648911;4650016	0.348256	0.493141	-0.0320666666666668;0.0320666666666667
pgl-3	V_+_4756319_4756323_4756363	V	+	4756363	4756319;4756323	0.039085	0.0941539	0.0297666666666664;-0.0297666666666667
abhd-5.1	V_+_4847793_4847844_4847923	V	+	4847923	4847793;4847844	0.0282273	0.0727359	-0.0701000000000002;0.0701
abhd-5.1	V_+_4849441_4849445_4849488	V	+	4849488	4849441;4849445	0.711879	0.807924	0.00266666666666671;-0.00266666666666667
nex-4	V_+_4851528_4853751_4855323	V	+	4855323	4851528;4853751	0.821146	0.886225	-0.0168333333333334;0.0168333333333334
nhr-212	V_+_485226_485232_485694	V	+	485694	485226;485232	0.0360529	0.0882069	-0.0881999999999999;0.0882
C32E8.6	I_+_3775865_3776165_3776237	I	+	3776237	3775865;3776165	0.000351816	0.00196074	0.442;-0.442
srr-4	V_+_5019300_5020182_5020608	V	+	5020608	5019300;5020182	0.0874386	0.176966	0.0259333333333331;-0.0259333333333333
srr-4	V_+_5021728_5021732_5021778	V	+	5021778	5021728;5021732	0.571463	0.697546	0.00283333333333347;-0.00283333333333333
pqn-51	V_+_5049749_5049889_5050155	V	+	5050155	5049749;5049889	0.078748	0.163402	0.0161333333333333;-0.0161333333333333
unc-108	I_+_3822905_3824579_3824945	I	+	3824945	3822905;3824579	4.8351e-07	5.91509e-06	-0.1412;0.1412
CD4.1	V_+_5607367_5607675_5607734	V	+	5607734	5607367;5607675	0.142984	0.256722	0.0153333333333332;-0.0153333333333333
F53F10.6	I_+_3828490_3828607_3828689_3828899	I	+	3828899	3828490;3828607;3828689	2.65037e-06	2.69699e-05	-0.1688;0.0243;0.144566666666667
cyn-17	V_+_5802235_5802265_5802771	V	+	5802771	5802235;5802265	0.290131	0.431257	-0.0461000000000001;0.0461
pst-1	V_+_5943521_5944813_5944901	V	+	5944901	5943521;5944813	5.57733e-19	3.20192e-17	0.307133333333333;-0.307133333333333
pst-1	V_+_5948333_5949558_5950872	V	+	5950872	5948333;5949558	2.2802e-06	2.36021e-05	0.0667;-0.0667
fos-1	V_+_6003670_6008823_6010987_6011099	V	+	6011099	6003670;6008823;6010987	1.81382e-06	1.92962e-05	-0.341866666666667;0.1516;0.190266666666667
fos-1	V_+_6011352_6012509_6013508	V	+	6013508	6011352;6012509	0.000285647	0.00164172	-0.1834;0.1834
picc-1	V_+_6024569_6024760_6024863	V	+	6024863	6024569;6024760	0.229709	0.363842	0.0273;-0.0273
atf-8	V_+_6105623_6105897_6106334	V	+	6106334	6105623;6105897	0.531189	0.663231	0.00559999999999999;-0.00560000000000005
rme-1	V_+_6208954_6210018_6211152_6211937_6212033_6214748_6214825	V	+	6214825	6208954;6210018;6211152;6211937;6212033;6214748	0.0197331	0.0548129	-0.0283333333333333;-0.0595333333333333;0.0219333333333334;0.0136666666666667;0.0166666666666667;0.0355
cest-24	V_+_6317086_6323489_6323614	V	+	6323614	6317086;6323489	0.243938	0.380048	-0.0214333333333333;0.0214333333333333
bcl-11	V_+_6356743_6357077_6357623_6357673	V	+	6357673	6356743;6357077;6357623	0.0275519	0.0713686	-0.0616333333333331;-0.00826666666666667;0.0699333333333333
bcl-11	V_+_6359226_6359463_6360076	V	+	6360076	6359226;6359463	0.176303	0.299533	0.00340000000000007;-0.0034
F31F4.1	V_+_685000_685006_685110	V	+	685110	685000;685006	0.0710422	0.150775	0.0492333333333334;-0.0492333333333333
unc-70	V_+_6881686_6882351_6882407	V	+	6882407	6881686;6882351	0.279745	0.419757	0.0378999999999998;-0.0379
Y57E12AL.1	V_+_7062058_7062076_7062187	V	+	7062187	7062058;7062076	5.84417e-06	5.41757e-05	-0.103766666666667;0.103766666666667
F27B10.1	V_+_7072743_7072826_7074891	V	+	7074891	7072743;7072826	0.103193	0.200624	0.0225;-0.0225
npa-1	V_+_7077603_7078447_7078488	V	+	7078488	7077603;7078447	0.0289359	0.0741289	-0.00233333333333333;0.0023333333333333
odr-2	V_+_7103844_7107201_7109600_7112880	V	+	7112880	7103844;7107201;7109600	0.413654	0.556501	0.0372;-0.0515333333333333;0.0143666666666667
unc-89	I_+_4060407_4062126_4062302	I	+	4062302	4060407;4062126	0.00877114	0.0287553	-0.0549333333333333;0.0549333333333334
F25E5.16	V_+_7439216_7439283_7439396	V	+	7439396	7439216;7439283	0.193756	0.320661	0.0793999999999999;-0.0794
unc-89	I_+_4079716_4080705_4081624_4081934	I	+	4081934	4079716;4080705;4081624	3.8767e-05	0.000287578	-0.239733333333333;0.0425666666666667;0.197233333333333
NONE	V_+_7526366_7526449_7526754	V	+	7526754	7526366;7526449	0.18853	0.314201	0.206566666666667;-0.206566666666667
unc-89	I_+_4085225_4086395_4086654	I	+	4086654	4085225;4086395	0.0750297	0.157335	-0.023;0.023
hint-3	V_+_7760698_7760700_7760746	V	+	7760746	7760698;7760700	0.420127	0.562837	-0.0031;0.0031000000000001
C37C3.2	V_+_7855115_7855259_7855687_7855749	V	+	7855749	7855115;7855259;7855687	2.47602e-09	4.65671e-08	-0.0166333333333333;0.00676666666666667;0.00986666666666667
C37C3.1	V_+_7858460_7858569_7858612	V	+	7858612	7858460;7858569	0.000122249	0.000790006	-0.142433333333333;0.142433333333333
F40A3.4	V_+_7875918_7875936_7876438	V	+	7876438	7875918;7875936	0.0280524	0.0723778	0.0664999999999999;-0.0665
F26D11.1	V_+_7979545_7980783_7981545	V	+	7981545	7979545;7980783	0.303282	0.445986	0.0174;-0.0174000000000001
Y97E10AR.2	V_+_7999305_7999768_7999883	V	+	7999883	7999305;7999768	0.64536	0.756173	-0.0394;0.0393999999999999
sptl-2	V_+_8018077_8019210_8019263	V	+	8019263	8018077;8019210	0.000244826	0.00143758	0.253766666666667;-0.253766666666667
vars-1	V_+_8031540_8031544_8031585	V	+	8031585	8031540;8031544	0.0315161	0.0792065	0.0872333333333333;-0.0872333333333334
ZC513.2	V_+_8056495_8056500_8056544	V	+	8056544	8056495;8056500	0.352163	0.497048	-0.075;0.075
snap-1	V_+_8130963_8131545_8131698	V	+	8131698	8130963;8131545	0.0775782	0.161452	0.00160000000000016;-0.0016
B0511.2	I_+_10651588_10651605_10652341	I	+	10652341	10651588;10651605	0.0308933	0.0780519	0.0992666666666667;-0.0992666666666667
smk-1	V_+_8608874_8611136_8611380	V	+	8611380	8608874;8611136	1.77137e-05	0.00014424	0.0522999999999999;-0.0523
ZC190.4	V_+_8666478_8666816_8666869	V	+	8666869	8666478;8666816	0.0488995	0.112342	0.00453333333333328;-0.00453333333333333
ppw-1	I_+_4186681_4186716_4186768	I	+	4186768	4186681;4186716	0.79062	0.864841	-0.0529666666666668;0.0529666666666666
cas-2	I_+_4191672_4191837_4192677	I	+	4192677	4191672;4191837	2.95293e-08	4.64028e-07	-0.0439666666666667;0.0439666666666666
gck-1	V_+_8947888_8949235_8949690_8950922_8951448_8951856	V	+	8951856	8947888;8949235;8949690;8950922;8951448	0.00408699	0.015471	0.105166666666667;-0.0991333333333333;0.0771333333333334;-0.0242333333333333;-0.0589333333333334
C25E10.4	V_+_9034902_9034904_9034945	V	+	9034945	9034902;9034904	0.381084	0.525449	0.0156666666666667;-0.0156666666666667
nab-1	I_+_4230859_4232703_4233070	I	+	4233070	4230859;4232703	0.334394	0.47882	-0.0115333333333333;0.0115333333333331
met-1	I_+_4254409_4254510_4254664_4255393	I	+	4255393	4254409;4254510;4254664	0.0258417	0.0678987	-0.0945999999999999;0.1009;-0.00623333333333333
spas-1	V_+_9176161_9176165_9176215	V	+	9176215	9176161;9176165	0.577622	0.702931	0.00480000000000025;-0.0048
C24B5.1	V_+_9193991_9194012_9194643	V	+	9194643	9193991;9194012	0.979295	0.991534	0.0221666666666666;-0.0221666666666666
acin-1	I_+_4271847_4271891_4271944	I	+	4271944	4271847;4271891	1.05684e-14	4.16099e-13	0.169;-0.169
tag-153	V_+_9324225_9324770_9324917	V	+	9324917	9324225;9324770	0.183828	0.308734	0.179533333333333;-0.179533333333333
Y47D9A.1	I_+_4304046_4304352_4305457	I	+	4305457	4304046;4304352	0.288276	0.429246	0.0467666666666666;-0.0467666666666667
hum-2	V_+_9394210_9396680_9396745	V	+	9396745	9394210;9396680	0.915145	0.949174	0.00523333333333331;-0.00523333333333334
H24G06.1	V_+_9436624_9444257_9446301	V	+	9446301	9436624;9444257	0.12866	0.237491	-0.0201666666666667;0.0201666666666666
swt-5	V_+_9503745_9503768_9504323	V	+	9504323	9503745;9503768	0.987419	0.997453	0.00393333333333334;-0.00393333333333334
K09G1.1	V_+_9583693_9584462_9585156_9586182	V	+	9586182	9583693;9584462;9585156	0.00671963	0.0231968	-0.0254333333333334;0.0666333333333333;-0.0412
dop-2	V_+_9613781_9613796_9613840	V	+	9613840	9613781;9613796	0.0350121	0.0861336	-0.0513333333333333;0.0513333333333335
ZK287.1	V_+_9668974_9668986_9669715	V	+	9669715	9668974;9668986	0.879922	0.926646	-0.0403333333333333;0.0403333333333332
fshr-1	V_+_9891542_9891544_9891592	V	+	9891592	9891542;9891544	0.315223	0.4587	-0.0144;0.0144
fshr-1	V_+_9893875_9893884_9893941	V	+	9893941	9893875;9893884	0.60255	0.722452	-0.0389666666666666;0.0389666666666666
egl-47	V_+_9900912_9905216_9905379	V	+	9905379	9900912;9905216	0.0800354	0.165503	0.1978;-0.1978
C50H2.13	V_+_9926638_9926842_9926960	V	+	9926960	9926638;9926842	8.80561e-07	1.01786e-05	0.0498666666666668;-0.0498666666666667
ncs-4	X_+_10177424_10179385_10179490	X	+	10179490	10177424;10179385	0.222771	0.355662	-0.159866666666667;0.159866666666667
F41E7.2	X_+_10277306_10277355_10277404	X	+	10277404	10277306;10277355	0.716201	0.811141	-0.0331666666666668;0.0331666666666667
pkn-1	X_+_10397517_10397874_10398131	X	+	10398131	10397517;10397874	0.361132	0.505918	-0.00936666666666652;0.00936666666666667
pkn-1	X_+_10400242_10400260_10400475	X	+	10400475	10400242;10400260	0.371782	0.516588	-0.0574;0.0573999999999999
acr-8	X_+_10414705_10414720_10414786	X	+	10414786	10414705;10414720	0.988013	0.997854	-0.0102333333333333;0.0102333333333332
elt-2	X_+_10482941_10482983_10483098	X	+	10483098	10482941;10482983	1.41198e-06	1.55376e-05	-0.1492;0.1492
NONE	X_+_10500105_10505297_10505900	X	+	10505900	10500105;10505297	0.995743	1	-0.0497333333333333;0.0497333333333334
vab-3	X_+_10512413_10514433_10516110_10516369	X	+	10516369	10512413;10514433;10516110	0.139177	0.251741	-0.0611333333333333;0.000333333333333331;0.0608333333333333
daf-12	X_+_10644550_10645788_10645836	X	+	10645836	10644550;10645788	3.10588e-05	0.000236066	0.136733333333333;-0.136733333333333
daf-12	X_+_10645897_10645927_10647211_10659760_10660656_10660794	X	+	10660794	10645897;10645927;10647211;10659760;10660656	2.50908e-16	1.17686e-14	-0.0755000000000001;-0.0102333333333333;0.000866666666666668;0.0989;-0.0140666666666667
yap-1	X_+_10694236_10694245_10694289	X	+	10694289	10694236;10694245	0.457469	0.597878	-0.0087;0.00869999999999993
egl-36	X_+_10734419_10739575_10741450	X	+	10741450	10734419;10739575	0.4497	0.590866	-0.0315333333333334;0.0315333333333333
sma-9	X_+_10776741_10776791_10776838	X	+	10776838	10776741;10776791	0.331431	0.475992	-0.0112666666666667;0.0112666666666665
sma-9	X_+_10779642_10779644_10779687	X	+	10779687	10779642;10779644	0.550137	0.679638	0.00356666666666661;-0.00356666666666665
gcy-28	I_+_4484419_4492596_4496115_4498006	I	+	4498006	4484419;4492596;4496115	0.00844665	0.0278694	0.0990333333333334;-0.0775;-0.0215666666666667
acbp-3	X_+_10903545_10903662_10904732	X	+	10904732	10903545;10903662	0.405901	0.549159	-0.000800000000000023;0.0008
egl-15	X_+_11017930_11018139_11018213	X	+	11018213	11017930;11018139	0.355688	0.500606	0.0412;-0.0412
ldb-1	X_+_11029803_11037333_11037408	X	+	11037408	11029803;11037333	0.497062	0.633246	0.0121333333333333;-0.0121333333333333
grd-1	X_+_11111078_11111263_11111733	X	+	11111733	11111078;11111263	0.0255314	0.0672779	0.0263333333333332;-0.0263333333333333
lmp-2	X_+_1125703_1125713_1125761	X	+	1125761	1125703;1125713	0.0825652	0.169442	0.0680999999999999;-0.0681
ifa-1	X_+_11271269_11271320_11271680_11273268	X	+	11273268	11271269;11271320;11271680	0.200811	0.329361	0.0911666666666666;-0.0719333333333334;-0.0192666666666667
D1007.15	I_+_4557776_4557797_4558186	I	+	4558186	4557776;4557797	0.0490735	0.11268	-0.0702666666666667;0.0702666666666666
lin-14	X_+_11469606_11480679_11480779	X	+	11480779	11469606;11480679	0.907511	0.944291	0.00616666666666665;-0.00616666666666665
C35C5.10	X_+_11554895_11556414_11557527	X	+	11557527	11554895;11556414	0.330582	0.475112	-0.0268333333333333;0.0268333333333334
NONE	X_+_1157366_1159022_1163151	X	+	1163151	1157366;1159022	0.241522	0.377241	-0.0754666666666668;0.0754666666666668
T04F8.8	X_+_11647701_11647713_11647716_11647770	X	+	11647770	11647701;11647713;11647716	0.135263	0.246567	-0.000333333333333333;-0.0005;0.000899999999999901
tmc-1	X_+_1164792_1166481_1167923	X	+	1167923	1164792;1166481	3.59542e-06	3.53074e-05	0.278333333333333;-0.278333333333333
C40H5.2	X_+_11747241_11749011_11751076_11751161_11754854_11755505	X	+	11755505	11747241;11749011;11751076;11751161;11754854	1.8328e-06	1.94669e-05	-0.1547;-0.135933333333333;-0.0385333333333333;-0.00143333333333334;0.330533333333333
rpl-24.1	I_+_4585491_4585544_4585588	I	+	4585588	4585491;4585544	0.0333886	0.083003	-0.0001;0.0001000000000001
D1007.10	I_+_4586859_4587702_4587746	I	+	4587746	4586859;4587702	3.70574e-05	0.000276268	-0.1034;0.1034
cest-3	X_+_12244160_12244164_12244237	X	+	12244237	12244160;12244164	0.658359	0.766515	-0.000233333333333308;0.000233333333333335
T18D3.7	X_+_12438030_12438510_12440716	X	+	12440716	12438030;12438510	0.262343	0.401083	0.00833333333333319;-0.00833333333333333
T18D3.7	X_+_12440817_12440829_12442843	X	+	12442843	12440817;12440829	0.107382	0.206892	-0.0329666666666667;0.0329666666666667
atf-6	X_+_12482302_12482305_12482349	X	+	12482349	12482302;12482305	0.84203	0.901104	0.0097666666666667;-0.00976666666666666
rgs-2	X_+_12712743_12718312_12722129_12723529_12724019_12725551_12725637	X	+	12725637	12712743;12718312;12722129;12723529;12724019;12725551	1.07981e-07	1.51544e-06	-0.0327;0.00849999999999999;-0.2594;0.0592333333333333;0.0395666666666666;0.184766666666667
scav-4	X_+_12984432_12984454_12984901	X	+	12984901	12984432;12984454	0.852391	0.908145	-0.000666666666666671;0.000666666666666926
nhr-25	X_+_13008576_13008588_13008884	X	+	13008884	13008576;13008588	0.120447	0.22594	0.0252666666666667;-0.0252666666666668
NONE	X_+_13043505_13043530_13043594	X	+	13043594	13043505;13043530	0.000941484	0.00451407	-0.0588666666666667;0.0588666666666667
ain-2	I_+_4653686_4653976_4655347	I	+	4655347	4653686;4653976	0.00598155	0.0210615	0.0806999999999999;-0.0807
ain-2	I_+_4657427_4657433_4657487_4657937	I	+	4657937	4657427;4657433;4657487	0.371225	0.516001	-0.0045;-0.0034;0.00786666666666658
ptr-24	X_+_13338249_13342134_13342179	X	+	13342179	13338249;13342134	0.0673509	0.144769	0.0997000000000001;-0.0997
cah-4	X_+_13542629_13543176_13543231	X	+	13543231	13542629;13543176	0.00515156	0.0186945	0.0592;-0.0592
F54B11.4	X_+_13593132_13593204_13593270	X	+	13593270	13593132;13593204	0.0433404	0.102039	-0.2178;0.2178
C04A11.5	X_+_13665138_13665146_13665187	X	+	13665187	13665138;13665146	0.458167	0.598521	-0.0187999999999999;0.0188
dyc-1	X_+_14052081_14055455_14056544	X	+	14056544	14052081;14055455	0.979539	0.991672	-0.0125666666666668;0.0125666666666667
dyc-1	X_+_14057242_14058726_14059184	X	+	14059184	14057242;14058726	0.995843	1	0.0035;-0.00350000000000028
ceh-89	X_+_14143828_14144038_14144178	X	+	14144178	14143828;14144038	0.523675	0.656566	-0.0491666666666666;0.0491666666666667
F19G12.9	X_+_1419276_1419663_1419702	X	+	1419702	1419276;1419663	0.423732	0.566503	-0.0778333333333334;0.0778333333333333
K04C1.2	X_+_14238891_14238918_14238963	X	+	14238963	14238891;14238918	0.0360363	0.0881849	-0.1645;0.1645
del-1	X_+_14268224_14269702_14271200_14272011	X	+	14272011	14268224;14269702;14271200	0.0104346	0.033034	-0.177733333333333;-0.0656333333333333;0.243366666666667
prx-1	X_+_14322205_14323095_14323137	X	+	14323137	14322205;14323095	0.423137	0.565893	0.0366666666666667;-0.0366666666666667
frpr-17	X_+_14409437_14409472_14410962	X	+	14410962	14409437;14409472	0.122406	0.228662	0.0975333333333333;-0.0975333333333334
sym-1	X_+_14582837_14583089_14583139	X	+	14583139	14582837;14583089	0.00461538	0.0170914	-0.0057;0.00569999999999993
rbc-1	X_+_14615618_14615651_14615872	X	+	14615872	14615618;14615651	0.602185	0.722097	-0.0191333333333333;0.0191333333333333
C34B2.11	I_+_10690766_10691406_10692192_10692298_10693628	I	+	10693628	10690766;10691406;10692192;10692298	0.126392	0.234315	0.0471999999999999;-0.00913333333333333;0.0151333333333333;-0.0532
syg-2	X_+_14657293_14657296_14657342	X	+	14657342	14657293;14657296	0.446567	0.587841	-0.00426666666666667;0.00426666666666675
rpl-41.2	I_+_4789277_4790341_4790411	I	+	4790411	4789277;4790341	6.31076e-09	1.11196e-07	0.00176666666666667;-0.00176666666666669
unc-3	X_+_14773676_14774681_14776654	X	+	14776654	14773676;14774681	0.594608	0.716359	0.0583000000000001;-0.0583
pdxk-1	I_+_4849360_4849390_4849545	I	+	4849545	4849360;4849390	0.192931	0.319617	-0.07;0.07
F46F2.5	X_+_15262903_15264111_15264313	X	+	15264313	15262903;15264111	0.759668	0.843144	0.0428999999999998;-0.0429
nfki-1	X_+_15359382_15360707_15361018	X	+	15361018	15359382;15360707	0.0344372	0.0850487	0.0124666666666667;-0.0124666666666667
olrn-1	X_+_15537740_15543104_15543196	X	+	15543196	15537740;15543104	0.00263629	0.0107599	-0.166266666666667;0.166266666666667
K09A9.6	X_+_15577707_15579928_15580801	X	+	15580801	15577707;15579928	0.154279	0.271738	-0.0209666666666667;0.0209666666666667
nhr-48	X_+_15708354_15708358_15710054	X	+	15710054	15708354;15708358	0.791652	0.865313	-0.0135;0.0135
nhr-48	X_+_15711487_15711505_15711623	X	+	15711623	15711487;15711505	0.0978125	0.192759	0.0862666666666666;-0.0862666666666667
gmeb-2	X_+_15879344_15881462_15882071	X	+	15882071	15879344;15881462	0.535143	0.666588	0.0221333333333332;-0.0221333333333333
nhx-1	X_+_16017608_16017621_16018673	X	+	16018673	16017608;16017621	0.228619	0.362488	0.0240666666666667;-0.0240666666666667
Y67D8A.8	X_+_16084828_16084888_16085033	X	+	16085033	16084828;16084888	0.701727	0.799478	-0.0378333333333335;0.0378333333333333
F23A7.8	X_+_16212696_16212949_16213462	X	+	16213462	16212696;16212949	0.577402	0.702792	0.012;-0.0120000000000001
twk-22	X_+_16305606_16306620_16308906	X	+	16308906	16305606;16306620	0.683914	0.785537	Inf;Inf
sur-7	X_+_16377769_16378097_16378229	X	+	16378229	16377769;16378097	0.885309	0.929938	-0.00903333333333323;0.00903333333333334
dip-2	I_+_4935423_4938106_4938198	I	+	4938198	4935423;4938106	0.622874	0.738192	-0.0203333333333332;0.0203333333333334
dip-2	I_+_4940975_4942293_4943628	I	+	4943628	4940975;4942293	0.0693454	0.14811	0.0418999999999999;-0.0419
NONE	X_+_16384932_16385400_16387042	X	+	16387042	16384932;16385400	0.251773	0.388679	-0.0716;0.0716
twf-2	X_+_16446342_16446531_16447884	X	+	16447884	16446342;16446531	7.33497e-07	8.63373e-06	-0.0296333333333332;0.0296333333333333
NONE	X_+_16607360_16609398_16613449	X	+	16613449	16607360;16609398	0.0551077	0.123399	0.253;-0.253
C06G1.1	X_+_16636323_16636327_16637106	X	+	16637106	16636323;16636327	0.530562	0.66277	0.00606666666666678;-0.00606666666666666
hda-4	X_+_16741542_16741545_16741724	X	+	16741724	16741542;16741545	0.66655	0.772521	-0.00113333333333334;0.0011333333333331
mdt-1.2	X_+_17151689_17151693_17151754	X	+	17151754	17151689;17151693	0.0158177	0.045994	-0.0304;0.0303999999999999
C53C11.5	X_+_17335098_17335107_17335683	X	+	17335683	17335098;17335107	0.111105	0.212442	0.0360666666666667;-0.0360666666666666
lfe-2	I_+_5031017_5036035_5036732	I	+	5036732	5031017;5036035	0.0745274	0.15653	-0.106766666666667;0.106766666666667
lfe-2	I_+_5036853_5037909_5038543	I	+	5038543	5036853;5037909	0.00732437	0.0248877	-0.0870333333333335;0.0870333333333333
R106.8	X_+_17480791_17481084_17481129	X	+	17481129	17480791;17481084	0.000150119	0.000943657	-0.003;0.003
nhr-1	X_+_17523961_17523970_17524018	X	+	17524018	17523961;17523970	0.0104399	0.0330439	-0.0643;0.0643
C46H11.2	I_+_5052037_5052187_5052232	I	+	5052232	5052037;5052187	1.07833e-09	2.14928e-08	-0.117333333333334;0.117333333333333
T08D2.8	X_+_196825_196859_197664	X	+	197664	196825;196859	0.0893791	0.179904	0.1056;-0.1056
Y102A11A.9	X_+_2017278_2017313_2017629	X	+	2017629	2017278;2017313	0.855642	0.910562	0.0165;-0.0165
lgc-40	X_+_2362329_2362350_2364055	X	+	2364055	2362329;2362350	0.0445089	0.104208	-0.134433333333333;0.134433333333333
lgc-40	X_+_2364295_2364316_2364489	X	+	2364489	2364295;2364316	0.397154	0.540847	-0.0357;0.0356999999999998
use-1	I_+_5106388_5106392_5106438	I	+	5106438	5106388;5106392	0.095485	0.189267	-0.0375666666666666;0.0375666666666667
K02E10.4	X_+_2483660_2483663_2483707	X	+	2483707	2483660;2483663	0.58882	0.711778	-0.0159666666666667;0.0159666666666667
cgef-1	X_+_2779802_2780538_2780662	X	+	2780662	2779802;2780538	0.0137528	0.0411943	0.0640333333333334;-0.0640333333333333
cgef-1	X_+_2787696_2788154_2789981	X	+	2789981	2787696;2788154	0.0172184	0.0492239	0.0377333333333333;-0.0377333333333333
B0205.14	I_+_10726163_10726250_10726913	I	+	10726913	10726163;10726250	0.503396	0.638997	-Inf;-Inf
Y41G9A.5	X_+_2946834_2947063_2947744	X	+	2947744	2946834;2947063	0.286432	0.427229	-0.0170333333333333;0.0170333333333335
B0205.14	I_+_10726992_10727126_10727175	I	+	10727175	10726992;10727126	0.0159222	0.0462371	0.0248666666666666;-0.0248666666666667
syx-6	X_+_3164944_3165231_3165295	X	+	3165295	3164944;3165231	0.901317	0.940087	0.00693333333333301;-0.00693333333333333
M02E1.1	X_+_328356_328404_328778	X	+	328778	328356;328404	0.0201278	0.0556573	0.0284333333333334;-0.0284333333333333
F11D5.1	X_+_3334571_3338005_3338086	X	+	3338086	3334571;3338005	0.274001	0.413442	0.0160333333333336;-0.0160333333333333
F11D5.1	X_+_3341382_3344781_3344882	X	+	3344882	3341382;3344781	0.00463909	0.01716	-0.142633333333333;0.142633333333333
slcf-2	X_+_3393959_3394417_3394516	X	+	3394516	3393959;3394417	0.593372	0.715427	0.0700999999999999;-0.0700999999999999
npr-16	X_+_3519183_3522803_3528810	X	+	3528810	3519183;3522803	0.725691	0.818469	0.0914666666666666;-0.0914666666666668
npr-16	X_+_3530644_3530662_3530921	X	+	3530921	3530644;3530662	0.736076	0.826245	0.0202333333333332;-0.0202333333333334
rgs-7	X_+_3550271_3551897_3552545	X	+	3552545	3550271;3551897	0.305497	0.448291	-0.0560666666666665;0.0560666666666667
rgs-7	X_+_3552926_3556105_3556338_3556438	X	+	3556438	3552926;3556105;3556338	0.000591964	0.00304464	-0.140466666666667;-0.0182666666666667;0.158766666666667
hcp-6	I_+_5171099_5171104_5171147	I	+	5171147	5171099;5171104	0.158028	0.276555	-0.0451666666666669;0.0451666666666667
tsp-17	X_+_3683148_3683583_3683669	X	+	3683669	3683148;3683583	0.00316459	0.0125289	-0.489133333333333;0.489133333333333
C01C4.3	X_+_3700762_3703445_3706996_3709270	X	+	3709270	3700762;3703445;3706996	0.0663253	0.14298	-0.0314;0.0439333333333333;-0.0125000000000001
C01C4.3	X_+_3712389_3712654_3712804	X	+	3712804	3712389;3712654	0.00350882	0.0136423	-0.186566666666666;0.186566666666667
F47F2.1	X_+_3878585_3879921_3884342_3888485	X	+	3888485	3878585;3879921;3884342	0.325421	0.469485	Inf;Inf;Inf
ZK470.2	X_+_4137002_4137458_4137512	X	+	4137512	4137002;4137458	0.000332997	0.00187206	-0.0978666666666667;0.0978666666666667
ZK470.2	X_+_4137899_4145553_4146446	X	+	4146446	4137899;4145553	0.540337	0.671181	0.0249666666666667;-0.0249666666666668
ZK470.2	X_+_4146559_4146642_4146759	X	+	4146759	4146559;4146642	0.16478	0.284884	0.0517666666666666;-0.0517666666666667
fncm-1	I_+_5192841_5192845_5192893	I	+	5192893	5192841;5192845	0.0723031	0.152856	0.0861666666666667;-0.0861666666666665
NONE	X_+_4280402_4280434_4280978	X	+	4280978	4280402;4280434	0.549322	0.678939	0.0345;-0.0345000000000001
F43C9.2	X_+_4783823_4786304_4788835	X	+	4788835	4783823;4786304	7.49206e-42	1.54306e-39	0.691866666666667;-0.691866666666667
F43C9.1	X_+_4793919_4793943_4794556	X	+	4794556	4793919;4793943	0.178215	0.301907	-0.0390333333333333;0.0390333333333333
R08E3.1	X_+_4827865_4828008_4828107	X	+	4828107	4827865;4828008	5.95082e-06	5.50323e-05	-0.0293666666666667;0.0293666666666667
R08E3.1	X_+_4834016_4834027_4834074	X	+	4834074	4834016;4834027	0.853014	0.90862	-0.00226666666666666;0.00226666666666642
let-363	I_+_5261617_5261877_5262187	I	+	5262187	5261617;5261877	0.483701	0.621426	0.00309999999999999;-0.0031
tyra-3	X_+_4948121_4950417_4951825	X	+	4951825	4948121;4950417	0.152309	0.26919	-0.0192666666666667;0.0192666666666667
ZC449.7	X_+_5014568_5014758_5014966	X	+	5014966	5014568;5014758	0.935895	0.962779	-0.037;0.037
sek-3	X_+_5019354_5019396_5019450_5019509	X	+	5019509	5019354;5019396;5019450	0.212426	0.343608	0.00140000000000001;0.0185000000000001;-0.0199333333333333
C42D8.1	X_+_5111309_5111334_5111421	X	+	5111421	5111309;5111334	0.37207	0.516818	0.0226333333333335;-0.0226333333333334
tbc-7	X_+_5141039_5141552_5142234	X	+	5142234	5141039;5141552	0.399557	0.543059	-0.00813333333333333;0.00813333333333333
H28G03.2	X_+_5211600_5214270_5214321	X	+	5214321	5211600;5214270	0.813526	0.881036	0.00206666666666677;-0.00206666666666667
H28G03.1	X_+_5218148_5218229_5218313	X	+	5218313	5218148;5218229	0.482464	0.62038	0.160766666666667;-0.160766666666667
Y34B4A.4	X_+_5267461_5268548_5268794	X	+	5268794	5267461;5268548	0.480949	0.618878	0.0322666666666667;-0.0322666666666667
C38C5.1	X_+_5559089_5560812_5561197	X	+	5561197	5559089;5560812	0.195174	0.322289	0.0231333333333333;-0.0231333333333333
mec-2	X_+_5561322_5567829_5573296_5576346_5579714_5580207_5582770_5582957	X	+	5582957	5561322;5567829;5573296;5576346;5579714;5580207;5582770	1.18058e-06	1.32244e-05	-0.00976666666666665;0.0267333333333333;0.0895666666666667;-0.1952;0.0594666666666667;0.00203333333333333;0.0271
mec-2	X_+_5586398_5586411_5586473	X	+	5586473	5586398;5586411	0.470143	0.609492	-0.0826999999999999;0.0827
mec-2	X_+_5586548_5587150_5587711	X	+	5587711	5586548;5587150	2.58867e-07	3.34614e-06	-0.266;0.266
nas-38	X_+_562961_563052_563180	X	+	563180	562961;563052	0.0148879	0.0438183	0.0150666666666666;-0.0150666666666667
egl-13	X_+_5663910_5666235_5668318	X	+	5668318	5663910;5666235	1.63202e-07	2.21139e-06	-0.306766666666667;0.306766666666667
egl-13	X_+_5669769_5670062_5671371	X	+	5671371	5669769;5670062	0.4638	0.603735	0.0264666666666666;-0.0264666666666667
egl-13	X_+_5671740_5671869_5672036_5672226	X	+	5672226	5671740;5671869;5672036	0.00284494	0.0114671	0.0711999999999997;-0.0601;-0.0110666666666667
Y73B3A.18	X_+_57862_59368_59468	X	+	59468	57862;59368	0.39853	0.542054	0.00663333333333333;-0.00663333333333327
twnk-1	X_+_5791896_5793494_5793994	X	+	5793994	5791896;5793494	0.150407	0.266652	-0.1427;0.1427
twnk-1	X_+_5796055_5796061_5796105	X	+	5796105	5796055;5796061	0.0946227	0.187984	-0.0337333333333333;0.0337333333333334
puf-9	X_+_5844256_5844609_5844670	X	+	5844670	5844256;5844609	0.708183	0.804873	-0.00383333333333336;0.00383333333333333
ctbp-1	X_+_5864632_5867928_5869361	X	+	5869361	5864632;5867928	0.00132764	0.00603472	0.159733333333333;-0.159733333333333
F49E10.2	X_+_5893047_5893083_5893135	X	+	5893135	5893047;5893083	0.547312	0.677322	-0.0140333333333333;0.0140333333333332
Y73B3A.18	X_+_60037_60122_60176	X	+	60176	60037;60122	0.903711	0.941706	0.0100999999999999;-0.0101
C45B2.6	X_+_6055500_6055546_6055621	X	+	6055621	6055500;6055546	0.194152	0.321051	-0.0315333333333333;0.0315333333333332
T25B2.2	X_+_6172494_6172563_6172636	X	+	6172636	6172494;6172563	0.564776	0.692139	-0.0683333333333333;0.0683333333333331
T25B2.2	X_+_6173423_6173428_6173510	X	+	6173510	6173423;6173428	0.485067	0.622502	-0.0299999999999999;0.03
F55A12.5	I_+_5349323_5349328_5349370	I	+	5349370	5349323;5349328	0.127007	0.2352	-0.0267333333333334;0.0267333333333332
NONE	X_+_6182691_6183208_6183775	X	+	6183775	6182691;6183208	0.454653	0.595272	Inf;Inf
daf-9	X_+_6197016_6197171_6197301	X	+	6197301	6197016;6197171	0.318686	0.462272	0.0466333333333334;-0.0466333333333333
W05H9.1	X_+_6272302_6272353_6272399	X	+	6272399	6272302;6272353	0.237506	0.372779	-0.00116666666666667;0.00116666666666643
cest-16	X_+_6302406_6302421_6302590	X	+	6302590	6302406;6302421	0.452038	0.592921	0.0451333333333332;-0.0451333333333333
daf-16	I_+_10751188_10763347_10763588	I	+	10763588	10751188;10763347	2.11396e-09	4.02643e-08	0.2212;-0.2212
daf-16	I_+_10765283_10772149_10772958	I	+	10772958	10765283;10772149	0.000550373	0.00286153	0.0408666666666666;-0.0408666666666666
svh-2	X_+_6558640_6558647_6558651_6558886	X	+	6558886	6558640;6558647;6558651	0.00038555	0.00211591	0.0823333333333334;-0.0309333333333333;-0.0514666666666667
T28B4.1	X_+_6587959_6588872_6589820	X	+	6589820	6587959;6588872	0.0211644	0.0578939	0.245533333333333;-0.245533333333333
T28B4.1	X_+_6589974_6592728_6592822	X	+	6592822	6589974;6592728	0.992585	1	0.00546666666666662;-0.00546666666666673
cpr-6	X_+_6608519_6608522_6608568	X	+	6608568	6608519;6608522	0.911368	0.946668	0.0003;-0.000299999999999967
kqt-1	X_+_6619246_6620103_6621721	X	+	6621721	6619246;6620103	0.840943	0.900274	0.0188;-0.0188000000000001
F38B6.4	X_+_6676447_6676489_6676534	X	+	6676534	6676447;6676489	0.00929233	0.0301299	-0.0241333333333333;0.0241333333333335
mdl-1	X_+_6742969_6743209_6743257	X	+	6743257	6742969;6743209	0.609429	0.728006	-0.0086666666666666;0.00866666666666666
R06A10.1	I_+_1077542_1084671_1085987	I	+	1085987	1077542;1084671	0.0508531	0.115974	0.0819666666666667;-0.0819666666666667
NONE	X_+_6841022_6841069_6841256	X	+	6841256	6841022;6841069	0.127025	0.235214	-0.666666666666667;0.666666666666667
unc-6	X_+_6891407_6892754_6894823	X	+	6894823	6891407;6892754	0.0155265	0.0453407	-0.0183;0.0183
F01E11.3	X_+_6968784_6971667_6973223	X	+	6973223	6968784;6971667	0.802981	0.873566	Inf;Inf
ncam-1	X_+_702534_702598_702695	X	+	702695	702534;702598	0.799976	0.871237	-0.0036;0.00359999999999994
ist-1	X_+_7136440_7136454_7136878	X	+	7136878	7136440;7136454	0.366397	0.511253	-0.00639999999999985;0.00640000000000001
ist-1	X_+_7137124_7137128_7137172	X	+	7137172	7137124;7137128	0.633727	0.746942	-0.0109000000000002;0.0109
syd-9	X_+_7225588_7225632_7225765	X	+	7225765	7225588;7225632	0.156562	0.274632	-0.0320333333333333;0.0320333333333334
ttr-59	X_+_7330366_7330381_7330428	X	+	7330428	7330366;7330381	0.597111	0.718229	0.0028999999999999;-0.0029
ttr-30	X_+_7331543_7331549_7331590	X	+	7331590	7331543;7331549	0.986086	0.996559	-0.00133333333333341;0.00133333333333333
clc-5	X_+_7434969_7435032_7435359	X	+	7435359	7434969;7435032	0.148706	0.264456	-0.00546666666666666;0.00546666666666651
gly-12	X_+_7488788_7489073_7489673	X	+	7489673	7488788;7489073	0.31275	0.456303	-0.0136333333333335;0.0136333333333333
adt-2	X_+_7592907_7592952_7593222	X	+	7593222	7592907;7592952	0.0605804	0.133006	0.00886666666666669;-0.00886666666666667
deg-1	X_+_7755251_7763563_7763606	X	+	7763606	7755251;7763563	0.499213	0.635254	-0.0531333333333334;0.0531333333333333
unk-1	X_+_8015071_8018174_8018739_8019152	X	+	8019152	8015071;8018174;8018739	0.0117351	0.0362738	0.0684333333333334;-0.0889333333333334;0.0205
unk-1	X_+_8024664_8024667_8024714	X	+	8024714	8024664;8024667	0.941109	0.966063	0.00363333333333334;-0.00363333333333349
fubl-4	I_+_5563886_5563923_5564124	I	+	5564124	5563886;5563923	0.0377749	0.0915518	0.0714666666666667;-0.0714666666666669
F16F9.1	X_+_8449317_8449321_8449751	X	+	8449751	8449317;8449321	0.607316	0.726187	0.0104333333333334;-0.0104333333333333
utx-1	X_+_8558709_8558724_8558839	X	+	8558839	8558709;8558724	0.556107	0.684823	-0.0127;0.0127000000000002
rig-1	X_+_8666208_8667697_8669289	X	+	8669289	8666208;8667697	2.27157e-07	2.97952e-06	-0.133033333333333;0.133033333333333
K09E2.2	X_+_8676865_8676898_8676942	X	+	8676942	8676865;8676898	0.196521	0.324012	-0.00490000000000002;0.0049
frpr-8	X_+_8701856_8701868_8701915	X	+	8701915	8701856;8701868	0.908429	0.944823	0.0533666666666667;-0.0533666666666667
C28G1.11	X_+_8831088_8831094_8831135	X	+	8831135	8831088;8831094	1	1	-Inf;-Inf
cyn-8	X_+_8912603_8912666_8913319	X	+	8913319	8912603;8912666	0.21453	0.346193	0.00846666666666667;-0.00846666666666684
acs-22	X_+_8931323_8933514_8933930_8934555	X	+	8934555	8931323;8933514;8933930	0.59579	0.717074	0.0123666666666667;0.0271333333333334;-0.0395
acs-22	X_+_8935660_8936053_8936621	X	+	8936621	8935660;8936053	0.386745	0.530932	0.00386666666666657;-0.00386666666666667
C24A3.2	X_+_8998156_8998280_8998597	X	+	8998597	8998156;8998280	2.47423e-10	5.39821e-09	0.100166666666667;-0.100166666666667
F47E1.2	X_+_9060549_9060692_9061023	X	+	9061023	9060549;9060692	0.0756172	0.158348	0.0234333333333334;-0.0234333333333333
linc-22	X_+_9069527_9069556_9069858	X	+	9069858	9069527;9069556	0.129148	0.238165	0.0374;-0.0374000000000001
ajm-1	X_+_9092572_9094808_9095074	X	+	9095074	9092572;9094808	0.000186442	0.00113908	-0.0693999999999999;0.0694
ajm-1	X_+_9095146_9097252_9097333	X	+	9097333	9095146;9097252	1.07019e-12	3.24354e-11	0.143066666666667;-0.143066666666667
ajm-1	X_+_9100369_9103408_9103634	X	+	9103634	9100369;9103408	7.13157e-05	0.000492598	0.0103666666666669;-0.0103666666666667
F35H12.6	X_+_914109_914150_914593	X	+	914593	914109;914150	0.334195	0.478672	-0.0399666666666667;0.0399666666666667
B0563.6	X_+_9143359_9143383_9144074	X	+	9144074	9143359;9143383	0.936022	0.962888	0.0408666666666667;-0.0408666666666667
tsp-11	X_+_9165251_9165721_9165767	X	+	9165767	9165251;9165721	0.976801	0.9897	0.0108666666666667;-0.0108666666666669
F35H12.5	X_+_919080_919091_919132	X	+	919132	919080;919091	2.51507e-07	3.2629e-06	0.135733333333333;-0.135733333333333
NONE	X_+_9204111_9210545_9211142	X	+	9211142	9204111;9210545	0.761057	0.843903	-0.00323333333333328;0.00323333333333342
tbc-11	X_+_929345_929357_929494	X	+	929494	929345;929357	0.326797	0.470885	-0.00739999999999985;0.0074
pkc-2	X_+_9359787_9364378_9364933_9365034	X	+	9365034	9359787;9364378;9364933	0.0230671	0.0620294	0.0773666666666666;-0.193633333333333;0.116266666666667
pkc-2	X_+_9365844_9371195_9376702_9379103_9380050	X	+	9380050	9365844;9371195;9376702;9379103	0.00568632	0.0202482	-0.0918333333333332;0.1372;-0.0636;0.0182
fln-2	X_+_9422225_9423678_9423945	X	+	9423945	9422225;9423678	0.330524	0.475057	0.0364666666666668;-0.0364666666666667
ZK899.1	X_+_9447412_9447449_9447577	X	+	9447577	9447412;9447449	0.0427741	0.101004	0.111866666666667;-0.111866666666667
gap-2	X_+_9477144_9480919_9487442_9491095_9495517_9496539	X	+	9496539	9477144;9480919;9487442;9491095;9495517	1.33987e-10	3.06774e-09	0.137333333333333;-0.2727;0.0278666666666667;0.0278333333333333;0.0796333333333334
gap-2	X_+_9498202_9501774_9502373_9502839	X	+	9502839	9498202;9501774;9502373	0.0724429	0.153074	0.0622666666666667;-0.0435;-0.0187666666666667
gap-2	X_+_9511162_9513033_9513129	X	+	9513129	9511162;9513033	0.000153428	0.000962111	-0.0595333333333335;0.0595333333333333
arr-1	X_+_952692_953089_953563	X	+	953563	952692;953089	0.00841781	0.0277911	0.0176333333333334;-0.0176333333333333
C07B5.4	X_+_9529764_9531812_9531969	X	+	9531969	9529764;9531812	0.238946	0.374442	-0.0938666666666667;0.0938666666666667
F49E2.2	X_+_9571106_9571136_9572078	X	+	9572078	9571106;9571136	0.165584	0.285901	0.0212;-0.0212
F15G9.1	X_+_9705914_9706487_9707243_9707360	X	+	9707360	9705914;9706487;9707243	0.000270989	0.00156856	0.0724333333333333;-0.229633333333333;0.157233333333333
him-4	X_+_9722901_9746200_9747149	X	+	9747149	9722901;9746200	0.0365696	0.0892262	-0.0211666666666667;0.0211666666666666
C35E7.11	I_+_10844851_10844857_10844898	I	+	10844898	10844851;10844857	0.759409	0.842877	0;1.11022302462516e-16
pgp-2	I_+_5886698_5888916_5889035	I	+	5889035	5886698;5888916	0.0140721	0.04195	-0.127266666666667;0.127266666666667
sir-2.4	I_+_5991593_5991706_5991936	I	+	5991936	5991593;5991706	0.539725	0.670618	0.0379333333333333;-0.0379333333333333
let-391	I_+_6038457_6038475_6038535	I	+	6038535	6038457;6038475	0.531372	0.663405	-0.0439333333333333;0.0439333333333333
trak-1	I_+_6125687_6125719_6125902	I	+	6125902	6125687;6125719	0.0523711	0.118682	-0.00666666666666667;0.00666666666666671
chdp-1	I_+_6287767_6287971_6288923	I	+	6288923	6287767;6287971	0.0478253	0.110361	0.00186666666666668;-0.00186666666666667
C10G11.6	I_+_6291941_6292000_6292243	I	+	6292243	6291941;6292000	3.01804e-08	4.73456e-07	-0.266466666666667;0.266466666666667
bli-4	I_+_6356288_6356293_6356342	I	+	6356342	6356288;6356293	0.0976776	0.192547	-0.00703333333333333;0.00703333333333345
gld-2	I_+_6371644_6377466_6377541	I	+	6377541	6371644;6377466	0.0212663	0.0581212	0.372166666666667;-0.372166666666667
gld-2	I_+_6378704_6382151_6382244	I	+	6382244	6378704;6382151	0.426168	0.568875	0.0414333333333332;-0.0414333333333332
Y65B4A.2	I_+_638248_642996_645449	I	+	645449	638248;642996	0.00226309	0.00945663	0.228766666666667;-0.228766666666667
acdh-1	I_+_6497584_6497627_6497672	I	+	6497672	6497584;6497627	0.337295	0.482023	6.66666666666667e-05;-6.66666666666593e-05
C55B7.3	I_+_6499833_6500042_6500090	I	+	6500090	6499833;6500042	0.226618	0.360202	-0.261533333333333;0.261533333333334
glh-2	I_+_6514956_6515386_6515429	I	+	6515429	6514956;6515386	0.699696	0.798033	-0.00533333333333333;0.0053333333333333
tre-1	I_+_6555075_6555469_6555559	I	+	6555559	6555075;6555469	0.548609	0.678384	0.00256666666666672;-0.00256666666666667
syp-6	I_+_6568531_6568534_6568578	I	+	6568578	6568531;6568534	0.371505	0.516266	-0.0185999999999999;0.0186
ipgm-1	I_+_6570392_6570428_6570474	I	+	6570474	6570392;6570428	0.014257	0.0423676	-0.00136666666666667;0.00136666666666652
let-607	I_+_6574078_6578729_6580184	I	+	6580184	6574078;6578729	8.40076e-06	7.44216e-05	-0.0741666666666666;0.0741666666666667
F48A9.2	I_+_6593464_6594494_6594564	I	+	6594564	6593464;6594494	2.77298e-05	0.000213708	-0.32;0.32
Y52B11A.3	I_+_10973321_10973327_10974606	I	+	10974606	10973321;10973327	0.25527	0.392927	0.0370666666666669;-0.0370666666666667
dhod-1	I_+_6738576_6740223_6740312	I	+	6740312	6738576;6740223	0.119529	0.224573	-0.0235666666666666;0.0235666666666667
NONE	I_+_6770687_6835566_6836467	I	+	6836467	6770687;6835566	0.0423126	0.100174	0.0037666666666667;-0.00376666666666667
cye-1	I_+_6781131_6781323_6781989	I	+	6781989	6781131;6781323	2.0441e-05	0.0001638	0.0507666666666666;-0.0507666666666667
cerk-1	I_+_6934272_6934298_6934343	I	+	6934343	6934272;6934298	0.0122565	0.0375522	-0.0116333333333334;0.0116333333333333
ubql-1	I_+_7024672_7024723_7028561	I	+	7028561	7024672;7024723	0.000695519	0.00348972	0.0122666666666665;-0.0122666666666667
sem-4	I_+_7038983_7043416_7043683	I	+	7043683	7038983;7043416	0.891778	0.933861	0.0196666666666667;-0.0196666666666667
plin-1	I_+_7058336_7058340_7058382	I	+	7058382	7058336;7058340	0.820309	0.885654	0.000499999999999945;-0.0005
plin-1	I_+_7058596_7058982_7059010_7059084_7059183	I	+	7059183	7058596;7058982;7059010;7059084	1.84369e-05	0.000149342	0.1296;0.0157;-0.141066666666667;-0.0042
F22D6.9	I_+_7100687_7100707_7101168	I	+	7101168	7100687;7100707	0.8901	0.932772	0.00739999999999999;-0.00740000000000007
nhr-23	I_+_7214973_7219177_7219316	I	+	7219316	7214973;7219177	0.362566	0.507445	-0.0642333333333333;0.0642333333333333
NONE	I_+_7330477_7333135_7339202	I	+	7339202	7330477;7333135	0.270945	0.410296	0.125033333333333;-0.125033333333333
glb-18	I_+_7339302_7342960_7343917	I	+	7343917	7339302;7342960	0.329882	0.474326	0.0159666666666668;-0.0159666666666666
kbrl-1	I_+_7347502_7347529_7347896_7348059	I	+	7348059	7347502;7347529;7347896	0.003475	0.0135369	0.0519999999999999;0.0783333333333336;-0.130366666666667
kbrl-1	I_+_7348507_7349023_7349159	I	+	7349159	7348507;7349023	0.782072	0.858874	0.000400000000000067;-0.000400000000000011
C15A11.7	I_+_7405921_7405944_7405986	I	+	7405986	7405921;7405944	9.22584e-13	2.82574e-11	-0.2305;0.2305
unc-13	I_+_7435226_7443945_7444030	I	+	7444030	7435226;7443945	0.13819	0.250494	-0.0798666666666666;0.0798666666666667
pbrm-1	I_+_7500056_7500829_7501315	I	+	7501315	7500056;7500829	0.986531	0.996987	-0.00096666666666656;0.000966666666666666
Y18H1A.8	I_+_757442_758892_758946	I	+	758946	757442;758892	0.421329	0.564106	-0.117833333333333;0.117833333333333
wdr-23	I_+_7596746_7597212_7598294	I	+	7598294	7596746;7597212	0.165669	0.286027	0.0461;-0.0461000000000001
T06A4.3	I_+_766445_766455_766525	I	+	766525	766445;766455	0.997108	1	0.000633333333333375;-0.000633333333333331
apb-3	I_+_7854955_7854985_7855404	I	+	7855404	7854955;7854985	0.384425	0.528571	0.0252999999999999;-0.0253
pck-2	I_+_7866588_7868084_7869965	I	+	7869965	7866588;7868084	0.68365	0.78535	0.000166666666666648;-0.000166666666666667
csk-1	I_+_79393_79447_80304	I	+	80304	79393;79447	0.041864	0.0993607	-0.0189333333333333;0.0189333333333331
rskn-2	I_+_8018415_8018418_8018468	I	+	8018468	8018415;8018418	0.454688	0.595291	0.0047666666666667;-0.00476666666666667
kcnl-2	I_+_8176868_8180018_8183283	I	+	8183283	8176868;8180018	0.60683	0.725875	-0.0963666666666666;0.0963666666666667
kcnl-2	I_+_8190549_8196137_8196206	I	+	8196206	8190549;8196137	0.0167723	0.0482071	-0.1821;0.1821
kcnl-2	I_+_8199934_8199955_8206154_8206270	I	+	8206270	8199934;8199955;8206154	0.175322	0.29838	-0.0138000000000001;0.0779666666666666;-0.0642
kcnl-2	I_+_8208030_8208050_8208452	I	+	8208452	8208030;8208050	0.43337	0.575406	-0.0479333333333333;0.0479333333333332
zfh-2	I_+_827842_827846_828023	I	+	828023	827842;827846	0.594816	0.71646	0.00286666666666646;-0.00286666666666666
F02E9.7	I_+_8414061_8414085_8414522	I	+	8414522	8414061;8414085	0.62316	0.738437	0.0335000000000002;-0.0335
F02E9.7	I_+_8415230_8415294_8415505	I	+	8415505	8415230;8415294	0.0216342	0.0588973	0.0273333333333335;-0.0273333333333333
sod-2	I_+_8435575_8435578_8435625	I	+	8435625	8435575;8435578	0.180498	0.304753	0.00399999999999989;-0.004
axl-1	I_+_8514325_8515391_8515865	I	+	8515865	8514325;8515391	0.883003	0.928653	0.00833333333333341;-0.00833333333333325
F36A2.3	I_+_8800546_8800615_8800633_8801273	I	+	8801273	8800546;8800615;8800633	0.227094	0.360724	0.0033333333333333;-0.00493333333333333;0.00166666666666667
Y95B8A.6	I_+_888058_888062_888066_888148	I	+	888148	888058;888062;888066	0.284786	0.425416	0.0169;-0.00633333333333334;-0.0105666666666667
F55H12.3	I_+_8887156_8888047_8888091	I	+	8888091	8887156;8888047	0.0263262	0.0688595	-0.0679;0.0679000000000001
F36F2.1	I_+_9018758_9019315_9019489	I	+	9019489	9018758;9019315	0.135448	0.246807	0.125133333333334;-0.125133333333333
eef-2	I_+_9163656_9163742_9163947	I	+	9163947	9163656;9163742	0.0364557	0.0890215	-0.000233333333333308;0.000233333333333333
pyk-1	I_+_9168477_9168489_9171333_9171475	I	+	9171475	9168477;9168489;9171333	0.253843	0.391173	0.00276666666666666;-0.0135000000000002;0.0108
gip-2	I_+_9231704_9231711_9231859	I	+	9231859	9231704;9231711	0.0215083	0.0586339	-0.0143666666666666;0.0143666666666667
uev-3	I_+_9311000_9311114_9311373	I	+	9311373	9311000;9311114	0.475922	0.614646	0.00646666666666668;-0.00646666666666651
dyf-5	I_+_9362820_9362837_9363818	I	+	9363818	9362820;9362837	0.949158	0.971806	0.0190666666666667;-0.0190666666666668
Y95B8A.2	I_+_940307_940464_940510	I	+	940510	940307;940464	0.178971	0.302911	-0.00706666666666667;0.00706666666666667
C17E4.10	I_+_9436978_9438176_9438500	I	+	9438500	9436978;9438176	0.269404	0.408674	0.0042000000000002;-0.0042
twk-29	I_+_9463882_9464998_9465081	I	+	9465081	9463882;9464998	0.000182118	0.00111575	0.201366666666667;-0.201366666666667
sac-1	I_+_9492175_9492310_9492387	I	+	9492387	9492175;9492310	0.0180085	0.0510143	0.0235;-0.0235000000000001
gfi-2	I_+_9740619_9740621_9740668	I	+	9740668	9740619;9740621	0.497776	0.633874	-0.0049;0.00490000000000013
cox-5B	I_+_9789597_9789599_9789649	I	+	9789649	9789597;9789599	0.205529	0.335221	0.000633333333333333;-0.000633333333333264
K10C3.4	I_+_9861169_9861180_9861224	I	+	9861224	9861169;9861180	0.0185361	0.0522019	-0.0111;0.0111
K10C3.4	I_+_9861463_9861465_9861511	I	+	9861511	9861463;9861465	0.962141	0.980355	-0.00176666666666658;0.00176666666666668
nhr-49	I_+_9873046_9873049_9873097	I	+	9873097	9873046;9873049	0.541091	0.671829	0.0282666666666668;-0.0282666666666668
lsl-1	I_+_9901764_9901806_9901999	I	+	9901999	9901764;9901806	0.823907	0.888129	0.0048999999999999;-0.00490000000000002
puf-12	II_+_10100795_10100801_10100847	II	+	10100847	10100795;10100801	0.197179	0.324785	-0.00213333333333333;0.00213333333333332
F54B3.1	II_+_10266972_10266975_10267023	II	+	10267023	10266972;10266975	0.401074	0.544554	-0.0111666666666668;0.0111666666666667
T09F3.5	II_+_10397780_10397834_10398121	II	+	10398121	10397780;10397834	0.147716	0.26313	-0.0653;0.0653
mab-10	II_+_10531298_10531308_10531668	II	+	10531668	10531298;10531308	0.70703	0.804129	0.0144666666666667;-0.0144666666666666
ptb-1	II_+_10673880_10675666_10677588	II	+	10677588	10673880;10675666	0.642833	0.75415	-0.0651;0.0651
ptb-1	II_+_10679819_10686613_10686754	II	+	10686754	10679819;10686613	0.566793	0.693863	0.0317000000000001;-0.0317
metr-1	II_+_10927217_10927221_10927361	II	+	10927361	10927217;10927221	9.69906e-06	8.48526e-05	-0.0155;0.0155
ptp-3	II_+_10975674_10975836_10976184	II	+	10976184	10975674;10975836	0.982162	0.993592	-0.0109999999999999;0.011
ptp-3	II_+_10977230_10983217_10983265	II	+	10983265	10977230;10983217	0.00800105	0.0267034	-0.153633333333333;0.153633333333333
ptp-3	II_+_10986036_10986100_10993702_10993893	II	+	10993893	10986036;10986100;10993702	0.022383	0.0605057	0.130633333333333;-0.0428;-0.0878666666666666
ptp-3	II_+_10999130_11003250_11005126_11006617_11006749	II	+	11006749	10999130;11003250;11005126;11006617	0.00230525	0.00960421	0.0668333333333334;-0.0425;0.00393333333333334;-0.0282333333333333
ilkp-1	II_+_11055873_11057739_11057895	II	+	11057895	11055873;11057739	1.27105e-18	7.07104e-17	-0.852233333333333;0.852233333333333
Y48G8AL.7	I_+_1158032_1161831_1162615	I	+	1162615	1158032;1161831	0.0725486	0.153214	-0.0108666666666668;0.0108666666666667
unc-75	I_+_11594304_11595480_11596945	I	+	11596945	11594304;11595480	0.400955	0.544424	0.00670000000000004;-0.00670000000000003
srap-1	II_+_11219924_11219928_11219971	II	+	11219971	11219924;11219928	0.687398	0.788405	-0.0024333333333334;0.00243333333333333
eri-3	II_+_1125356_1125384_1125705	II	+	1125705	1125356;1125384	0.314365	0.45794	-0.0287;0.0287000000000001
saps-1	II_+_11300036_11300213_11300302_11300362	II	+	11300362	11300036;11300213;11300302	2.08822e-05	0.000166759	0.088;-0.0893;0.0013
clh-2	II_+_11352088_11358535_11365390	II	+	11365390	11352088;11358535	0.436076	0.577858	0.0514333333333333;-0.0514333333333334
srh-44	II_+_11517190_11517193_11517241	II	+	11517241	11517190;11517193	0.866949	0.917916	Inf;Inf
F13D12.10	II_+_11714071_11714240_11715306	II	+	11715306	11714071;11714240	0.757028	0.841019	-0.0104333333333333;0.0104333333333333
ldh-1	II_+_11724249_11725209_11725323	II	+	11725323	11724249;11725209	0.0185347	0.0522019	-0.0714;0.0714
F53A10.2	II_+_1197517_1201815_1211075	II	+	1211075	1197517;1201815	0.0632993	0.137897	-0.138766666666667;0.138766666666667
glb-29	II_+_12016369_12021347_12022075	II	+	12022075	12016369;12021347	0.61577	0.733331	0.00793333333333357;-0.00793333333333329
F53A10.2	II_+_1211432_1224869_1225766	II	+	1225766	1211432;1224869	0.151228	0.267749	0.0453;-0.0453
Y57A10A.14	II_+_12186052_12186058_12187066_12187730	II	+	12187730	12186052;12186058;12187066	0.00510135	0.0185492	-0.196066666666667;0.0693666666666667;0.126733333333333
Y57A10A.14	II_+_12187918_12187930_12188430	II	+	12188430	12187918;12187930	0.203978	0.333269	-0.0326;0.0326
Y57A10A.14	II_+_12188691_12188696_12188924	II	+	12188924	12188691;12188696	0.328483	0.472927	-0.00956666666666667;0.00956666666666683
F49C5.11	II_+_12556576_12556578_12556623	II	+	12556623	12556576;12556578	0.408675	0.551673	-0.0354333333333333;0.0354333333333332
rgs-4	II_+_12655931_12662897_12667743_12669225	II	+	12669225	12655931;12662897;12667743	2.30827e-09	4.36602e-08	-0.116266666666667;0.1715;-0.0552
tbc-17	II_+_12701725_12707146_12716228_12716758	II	+	12716758	12701725;12707146;12716228	0.0460696	0.107138	0.0288333333333333;-0.0146;-0.0142
spds-1	II_+_12807059_12807118_12807739	II	+	12807739	12807059;12807118	0.378214	0.522798	0.00643333333333333;-0.00643333333333329
Y46G5A.29	II_+_12857520_12857524_12857590	II	+	12857590	12857520;12857524	0.934661	0.962086	-0.00356666666666661;0.00356666666666667
clec-65	II_+_12902495_12902535_12902917	II	+	12902917	12902495;12902535	0.24998	0.386738	-0.00466666666666667;0.0046666666666666
lec-1	II_+_13195605_13197153_13198032	II	+	13198032	13195605;13197153	0.0614778	0.134664	-0.0658333333333333;0.0658333333333333
dhhc-2	I_+_11842681_11844272_11844739	I	+	11844739	11842681;11844272	0.433457	0.575488	0.0212999999999999;-0.0213
Y48C3A.5	II_+_13301097_13301975_13302232	II	+	13302232	13301097;13301975	1.96342e-06	2.06554e-05	0.0379666666666667;-0.0379666666666667
Y48C3A.20	II_+_13370018_13370057_13370540	II	+	13370540	13370018;13370057	0.131827	0.241892	-0.0116666666666667;0.0116666666666665
Y48C3A.14	II_+_13397403_13398499_13398680	II	+	13398680	13397403;13398499	0.0707349	0.15026	0.00870000000000004;-0.0087
Y48C3A.18	II_+_13412736_13412789_13413000	II	+	13413000	13412736;13412789	0.444747	0.586053	0.00616666666666665;-0.00616666666666667
F45H10.5	II_+_13502586_13502662_13502671_13502675_13503636	II	+	13503636	13502586;13502662;13502671;13502675	0.051308	0.11677	-0.0453;-0.1474;0.164966666666667;0.0277666666666666
Y47H9C.8	I_+_11894029_11894041_11894097	I	+	11894097	11894029;11894041	0.00873254	0.0286414	-0.0251333333333333;0.0251333333333333
T26H2.15	II_+_13696369_13699345_13703875	II	+	13703875	13696369;13699345	0.802036	0.872858	0.0246000000000001;-0.0246
T26H2.15	II_+_13704000_13707594_13708451	II	+	13708451	13704000;13707594	0.0409887	0.0977641	0.0689333333333334;-0.0689333333333333
T26H2.15	II_+_13803280_13808086_13810439_13814113_13814543	II	+	13814543	13803280;13808086;13810439;13814113	0.347096	0.491995	0.0198333333333333;0.0223666666666667;-0.0073;-0.0349
F01D5.8	II_+_14011345_14011611_14012393	II	+	14012393	14011345;14011611	0.784479	0.860724	-0.0427999999999998;0.0428
bkip-1	II_+_14101499_14102437_14102646	II	+	14102646	14101499;14102437	0.0755257	0.158203	-0.1001;0.1001
alkb-1	II_+_1414608_1414614_1416014	II	+	1416014	1414608;1414614	0.166505	0.287182	0.00416666666666665;-0.00416666666666667
efhd-1	II_+_14184278_14187806_14187860	II	+	14187860	14184278;14187806	1.19872e-14	4.65631e-13	-0.305633333333333;0.305633333333333
Y54G11A.7	II_+_14293022_14297506_14297550	II	+	14297550	14293022;14297506	0.00793704	0.0265375	0.0772666666666667;-0.0772666666666667
nurf-1	II_+_14400325_14400531_14400579	II	+	14400579	14400325;14400531	0.0972023	0.191793	-0.00243333333333333;0.0024333333333334
nurf-1	II_+_14403698_14404684_14405836_14405890_14406373	II	+	14406373	14403698;14404684;14405836;14405890	6.34945e-09	1.11751e-07	0.295533333333333;0.000766666666666667;-0.004;-0.292366666666667
F26H11.4	II_+_14410697_14410808_14411093	II	+	14411093	14410697;14410808	0.0156702	0.0456482	-0.2946;0.2946
vnut-1	II_+_14490181_14490197_14490246	II	+	14490246	14490181;14490197	0.77082	0.850569	-0.000166666666666669;0.000166666666666648
R05H10.3	II_+_14870060_14871104_14872598	II	+	14872598	14870060;14871104	0.545733	0.675855	-0.0287;0.0287000000000001
pde-3	II_+_14933205_14936365_14944655_14945215	II	+	14945215	14933205;14936365;14944655	0.0204851	0.0564354	-0.00343333333333329;-0.0252666666666667;0.0286666666666666
pde-3	II_+_14945317_14949692_14949789	II	+	14949789	14945317;14949692	0.000156973	0.000981818	-0.0917000000000002;0.0917
metl-2	II_+_14970254_14970265_14970327	II	+	14970327	14970254;14970265	0.0959699	0.190012	-0.0306999999999999;0.0307
Y53F4B.13	II_+_15028765_15028828_15030065	II	+	15030065	15028765;15028828	0.0431111	0.101634	-0.0227666666666667;0.0227666666666667
spsb-1	II_+_15207571_15216638_15218962_15220190	II	+	15220190	15207571;15216638;15218962	0.000248479	0.00145628	-0.0342333333333333;0.119666666666667;-0.0854
spsb-2	II_+_15230810_15231380_15231566	II	+	15231566	15230810;15231380	0.746643	0.833961	0.0236333333333333;-0.0236333333333333
etr-1	II_+_169681_169716_170430	II	+	170430	169681;169716	0.000458346	0.0024459	0.0416333333333333;-0.0416333333333333
NONE	II_+_1770113_1770128_1770173	II	+	1770173	1770113;1770128	0.633134	0.746414	0.0105666666666667;-0.0105666666666666
math-3	II_+_1776050_1776409_1776449	II	+	1776449	1776050;1776409	0.104939	0.203132	-0.0731;0.0730999999999999
math-3	II_+_1777112_1777117_1777166	II	+	1777166	1777112;1777117	0.214672	0.346371	0.0463;-0.0463
T01D1.8	II_+_186974_186976_191084	II	+	191084	186974;186976	0.926865	0.957059	0.00786666666666658;-0.00786666666666663
chs-2	II_+_192739_197071_197816	II	+	197816	192739;197071	0.863961	0.916233	Inf;Inf
chs-2	II_+_198006_199059_200089_200150	II	+	200150	198006;199059;200089	0.246763	0.383155	-0.2294;0.409433333333333;-0.180033333333333
chs-2	II_+_200222_203709_204183	II	+	204183	200222;203709	0.66632	0.772412	0.0612;-0.0612
gba-1	II_+_2154932_2177001_2177050	II	+	2177050	2154932;2177001	0.00523401	0.0189309	-0.0740666666666667;0.0740666666666665
cct-3	II_+_2238509_2239359_2240358	II	+	2240358	2238509;2239359	1.72408e-05	0.000140835	-0.00850000000000006;0.0085
F54A3.2	II_+_2245315_2246958_2248994	II	+	2248994	2245315;2246958	0.369541	0.514323	-0.00603333333333334;0.00603333333333322
B0281.3	II_+_2307286_2307361_2307408	II	+	2307408	2307286;2307361	0.815536	0.882493	0.00779999999999997;-0.00779999999999992
ZK1240.2	II_+_2323624_2323702_2323753	II	+	2323753	2323624;2323702	0.120999	0.226683	-0.0169666666666667;0.0169666666666668
R05D7.5	I_+_12185788_12185892_12186204	I	+	12186204	12185788;12185892	0.329589	0.474015	0.0103000000000002;-0.0103
C15C6.3	I_+_12207635_12207656_12208440	I	+	12208440	12207635;12207656	0.000115739	0.000753402	-0.107766666666667;0.107766666666667
T10D4.15	II_+_3146658_3146708_3147074	II	+	3147074	3146658;3146708	0.487926	0.624941	Inf;Inf
Y53F4A.5	II_+_3263056_3263074_3264197	II	+	3264197	3263056;3263074	0.213893	0.345366	0.0331333333333333;-0.0331333333333333
F02E11.7	II_+_3267787_3268640_3269997_3271013_3271192	II	+	3271192	3267787;3268640;3269997;3271013	0.0651593	0.141067	0.0151333333333333;-0.0254;-0.0197333333333334;0.0300666666666667
Y53F4A.5	II_+_3319605_3319634_3319682	II	+	3319682	3319605;3319634	0.293079	0.434569	-0.0449666666666667;0.0449666666666667
lgc-45	II_+_3557781_3563520_3563596	II	+	3563596	3557781;3563520	0.0774969	0.161312	0.0225000000000001;-0.0225
F19B10.4	II_+_3660672_3660792_3660843	II	+	3660843	3660672;3660792	0.290096	0.431232	-0.131733333333333;0.131733333333333
sea-2	II_+_3969422_3969445_3969463_3970027	II	+	3970027	3969422;3969445;3969463	0.221776	0.354561	0.0248666666666668;0.0176000000000001;-0.0424666666666667
ephx-1	II_+_4011073_4011840_4012448	II	+	4012448	4011073;4011840	1.46412e-10	3.33246e-09	-0.267733333333333;0.267733333333333
pqn-48	II_+_4040923_4041606_4041693	II	+	4041693	4040923;4041606	0.000456867	0.00243998	-0.0161333333333333;0.0161333333333334
rhgf-2	II_+_4100868_4107630_4109208	II	+	4109208	4100868;4107630	0.130146	0.23952	0.102966666666667;-0.102966666666667
rhgf-2	II_+_4109375_4111840_4111904	II	+	4111904	4109375;4111840	0.241026	0.376696	0.0896333333333332;-0.0896333333333333
NONE	I_+_12345287_12345414_12345453	I	+	12345453	12345287;12345414	0.477343	0.615828	-0.04;0.04
C16A11.5	II_+_4223686_4223719_4223733_4223802	II	+	4223802	4223686;4223719;4223733	0.101449	0.198133	0.1978;-0.0606333333333333;-0.137166666666667
gpa-11	II_+_4255277_4255294_4255338	II	+	4255338	4255277;4255294	0.127693	0.236076	Inf;Inf
lat-2	II_+_4361837_4362474_4362770	II	+	4362770	4361837;4362474	0.834545	0.895749	0.0312333333333334;-0.0312333333333334
mlt-7	II_+_4398659_4398683_4399541	II	+	4399541	4398659;4398683	0.64591	0.756607	0.00296666666666656;-0.00296666666666667
nhr-16	II_+_4439897_4440036_4440451	II	+	4440451	4439897;4440036	0.00755454	0.025509	-0.0672;0.0672
hlh-1	II_+_4521696_4521718_4521973	II	+	4521973	4521696;4521718	0.0764755	0.159731	0.116433333333333;-0.116433333333333
pqn-35	II_+_4613066_4613275_4623823	II	+	4623823	4613066;4613275	4.84585e-08	7.30044e-07	0.580833333333333;-0.580833333333333
btbd-10	II_+_4905923_4908719_4908806	II	+	4908806	4905923;4908719	0.796682	0.86897	-0.00563333333333338;0.00563333333333331
pars-2	I_+_12488078_12488082_12488867	I	+	12488867	12488078;12488082	0.00125972	0.00577244	-0.0685666666666667;0.0685666666666667
K11D2.1	I_+_12497500_12503175_12503988	I	+	12503988	12497500;12503175	0.0152202	0.0446206	-0.169733333333333;0.169733333333333
mpk-2	II_+_5104271_5104562_5104638	II	+	5104638	5104271;5104562	2.02515e-05	0.000162478	-0.1513;0.1513
vhp-1	II_+_5334801_5336562_5338120_5338170	II	+	5338170	5334801;5336562;5338120	1.03125e-05	8.95098e-05	0.0828666666666668;-0.1233;0.0404333333333333
prdx-2	II_+_5378206_5378440_5378840	II	+	5378840	5378206;5378440	0.841383	0.900599	0.00773333333333331;-0.00773333333333337
npp-24	II_+_5505893_5506165_5506238	II	+	5506238	5505893;5506165	0.000121766	0.000787433	0.316566666666667;-0.316566666666666
sls-2.2	II_+_5543619_5695300_5695381	II	+	5695381	5543619;5695300	0.134421	0.245428	-0.188733333333333;0.188733333333333
C17C3.1	II_+_5571943_5572472_5572699	II	+	5572699	5571943;5572472	0.0819958	0.168569	0.0819;-0.0819000000000001
zyg-1	II_+_5649806_5649810_5649860	II	+	5649860	5649806;5649810	0.033301	0.0828392	-0.107566666666667;0.107566666666667
osta-2	II_+_5707788_5708652_5710053	II	+	5710053	5707788;5708652	0.0230354	0.0619658	0.00393333333333334;-0.00393333333333333
ifb-1	II_+_5765774_5769000_5769097	II	+	5769097	5765774;5769000	0.0155436	0.0453735	-0.108866666666667;0.108866666666667
K05F1.6	II_+_5783923_5783929_5784059	II	+	5784059	5783923;5783929	0.923682	0.954985	-0.0352;0.0351999999999999
K05F1.6	II_+_5787162_5787166_5787212	II	+	5787212	5787162;5787166	0.960807	0.979513	0.00523333333333331;-0.00523333333333333
egl-44	II_+_5928871_5933581_5936439	II	+	5936439	5928871;5933581	0.00357617	0.0138623	0.239366666666667;-0.239366666666667
egl-44	II_+_5936484_5936521_5936570	II	+	5936570	5936484;5936521	0.434678	0.576465	-0.00159999999999993;0.0016
egl-44	II_+_5938664_5938685_5938736	II	+	5938736	5938664;5938685	8.35344e-05	0.000566399	-0.156066666666667;0.156066666666667
F28B12.1	II_+_5943630_5943681_5943781	II	+	5943781	5943630;5943681	0.166461	0.287138	0.0246;-0.0246
B0034.1	II_+_5971069_5971120_5971595	II	+	5971595	5971069;5971120	0.0463951	0.10775	-0.0956;0.0955999999999998
rgs-3	II_+_6100162_6103887_6106055	II	+	6106055	6100162;6103887	0.745363	0.833105	0.034;-0.0339999999999999
rgs-3	II_+_6106186_6108281_6108577_6108688	II	+	6108688	6106186;6108281;6108577	0.138977	0.251516	-0.0735333333333331;-0.0413333333333333;0.114833333333333
abts-3	II_+_6133637_6136285_6137833	II	+	6137833	6133637;6136285	0.0473361	0.109478	-0.0744333333333333;0.0744333333333334
abts-3	II_+_6137990_6147738_6150742_6151145	II	+	6151145	6137990;6147738;6150742	0.0359205	0.0879574	0.0151000000000001;-0.0665666666666667;0.0514333333333333
C23H3.2	II_+_61385_61403_61526	II	+	61526	61385;61403	0.308596	0.45168	0.0156333333333333;-0.0156333333333333
C30B5.2	II_+_6197486_6197492_6197534	II	+	6197534	6197486;6197492	0.74233	0.830982	-0.00263333333333327;0.00263333333333327
plpp-1.2	II_+_6485791_6486769_6486790_6486849	II	+	6486849	6485791;6486769;6486790	0.232315	0.366705	-0.0447666666666667;0.0104333333333333;0.0342666666666667
vps-32.1	II_+_6589848_6589852_6590128	II	+	6590128	6589848;6589852	0.469575	0.608918	-0.000433333333333286;0.000433333333333334
tab-1	II_+_6804418_6804427_6804471	II	+	6804471	6804418;6804427	0.712735	0.80858	0.1395;-0.1395
tbc-6	II_+_6848206_6848410_6849664	II	+	6849664	6848206;6848410	0.0335528	0.0833353	0.194366666666667;-0.194366666666667
unc-104	II_+_7008394_7008403_7008623	II	+	7008623	7008394;7008403	0.103047	0.200441	0.0497666666666667;-0.0497666666666667
C52E12.1	II_+_7025946_7025964_7026008	II	+	7026008	7025946;7025964	0.0772493	0.160912	-0.00526666666666667;0.00526666666666675
NONE	II_+_7078323_7078338_7078382	II	+	7078382	7078323;7078338	0.824371	0.88834	-0.107433333333333;0.107433333333333
NONE	II_+_7082782_7082797_7082817_7082885	II	+	7082885	7082782;7082797;7082817	0.0983353	0.193485	-0.0812666666666668;0.0668333333333333;0.0144666666666666
C30G12.1	II_+_7300502_7300535_7300590	II	+	7300590	7300502;7300535	0.82876	0.891721	0.0167666666666667;-0.0167666666666666
cul-4	II_+_7302204_7302212_7302257	II	+	7302257	7302204;7302212	0.0512152	0.116608	-0.0204;0.0204
R10H1.1	II_+_7495049_7495101_7495544	II	+	7495544	7495049;7495101	0.433896	0.575822	0.00609999999999999;-0.0061
ZK1290.13	II_+_7535398_7536103_7536151	II	+	7536151	7535398;7536103	0.00195492	0.00837352	-0.065;0.0650000000000001
nfi-1	II_+_7538297_7538605_7538698	II	+	7538698	7538297;7538605	0.0180837	0.0511797	-0.0623333333333334;0.0623333333333333
F35D2.3	II_+_7571736_7571748_7571833	II	+	7571833	7571736;7571748	0.913949	0.948392	0.00639999999999996;-0.00640000000000002
npp-21	II_+_7606536_7606542_7606588	II	+	7606588	7606536;7606542	0.0190441	0.0533185	-0.0736666666666666;0.0736666666666667
lir-2	II_+_7669377_7669803_7669844	II	+	7669844	7669377;7669803	0.00915397	0.0297896	-0.112133333333333;0.112133333333333
cdk-11.1	II_+_7699346_7699376_7699419	II	+	7699419	7699346;7699376	0.0224797	0.0607317	-0.0406;0.0405999999999999
DH11.5	II_+_7960232_7977041_7985508_7985638	II	+	7985638	7960232;7977041;7985508	0.00215943	0.00909729	-0.0137666666666667;-0.0843666666666666;0.0981333333333334
DH11.5	II_+_7990108_7992538_7992815	II	+	7992815	7990108;7992538	0.0961303	0.190269	-0.0657333333333334;0.0657333333333334
DH11.2	II_+_8012957_8013269_8013406	II	+	8013406	8012957;8013269	0.847718	0.90483	-0.0165333333333333;0.0165333333333333
fkb-8	I_+_12916740_12916758_12917172	I	+	12917172	12916740;12916758	0.43211	0.574275	-0.00463333333333333;0.00463333333333327
unc-105	II_+_8116975_8118588_8118951_8119006	II	+	8119006	8116975;8118588;8118951	0.652799	0.762171	0.0292;-0.0237333333333333;-0.00540000000000001
unc-105	II_+_8122342_8122382_8122588	II	+	8122588	8122342;8122382	0.704807	0.802276	-0.0122666666666666;0.0122666666666666
ifg-1	II_+_8218834_8218837_8218890	II	+	8218890	8218834;8218837	0.598431	0.7193	0.0158666666666667;-0.0158666666666665
dab-1	II_+_8226438_8226901_8226946	II	+	8226946	8226438;8226901	1.6287e-29	1.93527e-27	0.102233333333333;-0.102233333333333
eff-1	II_+_8348818_8348925_8348979_8350072	II	+	8350072	8348818;8348925;8348979	2.05814e-11	5.37331e-10	0.1338;-0.1231;-0.0107
F49E12.12	II_+_8383244_8383305_8383565	II	+	8383565	8383244;8383305	0.230269	0.36448	-0.0209333333333333;0.0209333333333332
rpl-26	II_+_8603271_8603276_8603324_8603423	II	+	8603423	8603271;8603276;8603324	0.0222262	0.0601731	-0.00139999999999985;-0.000133333333333333;0.00153333333333333
gale-1	I_+_12970272_12972255_12974305_12975183	I	+	12975183	12970272;12972255;12974305	0.0587933	0.129976	-0.00236666666666663;0.0304;-0.0280333333333333
T01B7.13	II_+_8715571_8715575_8715619	II	+	8715619	8715571;8715575	0.185344	0.31051	-0.0280000000000001;0.028
gale-1	I_+_12975482_12975635_12976509	I	+	12976509	12975482;12975635	0.748404	0.834971	-0.000466666666666667;0.000466666666666615
gale-1	I_+_12977642_12977669_12978343	I	+	12978343	12977642;12977669	0.642234	0.753672	-0.000733333333333333;0.000733333333333475
K08F8.15	II_+_8766310_8766730_8766775	II	+	8766775	8766310;8766730	0.0169782	0.0486723	-0.519566666666667;0.519566666666667
efsc-1	I_+_12982190_12982193_12982243	I	+	12982243	12982190;12982193	0.562488	0.690205	0.00790000000000002;-0.00790000000000001
NONE	II_+_8784831_8784835_8784881	II	+	8784881	8784831;8784835	0.738796	0.828671	-0.00160000000000005;0.0016
NONE	II_+_8788539_8788541_8788587	II	+	8788587	8788539;8788541	0.0078091	0.0261929	-0.00523333333333334;0.00523333333333331
NONE	II_+_8788762_8788764_8788768_8788812	II	+	8788812	8788762;8788764;8788768	0.000600009	0.0030792	0.000366666666666667;-0.00366666666666671;0.00323333333333333
T07D3.4	II_+_888843_888852_888897	II	+	888897	888843;888852	0.949071	0.97176	0.0169333333333334;-0.0169333333333332
enol-1	II_+_8931094_8931190_8932104	II	+	8932104	8931094;8931190	1.13944e-06	1.28256e-05	0.314466666666667;-0.314466666666667
pmr-1	I_+_13004501_13011500_13011589	I	+	13011589	13004501;13011500	2.56296e-05	0.000199215	0.175466666666667;-0.175466666666667
ooc-5	II_+_8993248_8993266_8993307	II	+	8993307	8993248;8993266	0.00669301	0.0231204	-0.0307333333333334;0.0307333333333333
W05B5.1	I_+_13035646_13036914_13042974	I	+	13042974	13035646;13036914	3.55374e-05	0.000266134	0.104766666666667;-0.104766666666667
2021-06-01	II_+_9113402_9116727_9116823	II	+	9116823	9113402;9116727	0.00902439	0.0294424	-0.248633333333333;0.248633333333333
2021-06-01	II_+_9116896_9118580_9120174	II	+	9120174	9116896;9118580	2.26488e-06	2.34562e-05	0.0721666666666665;-0.0721666666666667
Y9C2UA.1	II_+_9139830_9141832_9142431_9142789_9142908	II	+	9142908	9139830;9141832;9142431;9142789	0.0010341	0.00488694	-0.0347666666666666;0.0294;0.0573666666666667;-0.0519333333333333
W07A12.4	II_+_9146630_9148504_9148710	II	+	9148710	9146630;9148504	1.93209e-09	3.69826e-08	-0.43;0.43
T26C5.2	II_+_9235878_9235904_9235965	II	+	9235965	9235878;9235904	0.0208758	0.0572938	-0.00993333333333333;0.00993333333333335
T26C5.3	II_+_9237422_9239311_9242370_9243729_9243901	II	+	9243901	9237422;9239311;9242370;9243729	7.96253e-08	1.14629e-06	-0.189966666666667;0.0877333333333333;-0.0243999999999999;0.126533333333333
mtrr-1	II_+_9286609_9286614_9286657	II	+	9286657	9286609;9286614	1.02472e-05	8.90766e-05	0.0374;-0.0374000000000001
NONE	II_+_9418550_9419422_9420380_9420478	II	+	9420478	9418550;9419422;9420380	0.148184	0.263731	0.0427;0.00976666666666666;-0.0524333333333333
dapk-1	I_+_1312937_1317180_1320038	I	+	1320038	1312937;1317180	0.0792057	0.164153	0.0408000000000001;-0.0408
F22G12.5	I_+_13165514_13165521_13166124	I	+	13166124	13165514;13165521	0.00840197	0.0277626	-0.0431;0.0431
C05C10.2	II_+_9923081_9924692_9924796	II	+	9924796	9923081;9924692	0.00320846	0.0126636	-0.141166666666667;0.141166666666667
pho-11	II_+_9932863_9933577_9933969	II	+	9933969	9932863;9933577	0.665391	0.771662	-9.99999999999994e-05;0.0001000000000001
lec-3	II_+_9990473_9991239_9991367	II	+	9991367	9990473;9991239	0.465727	0.605495	0.023;-0.0230000000000001
lec-3	II_+_9991429_9993966_9994274	II	+	9994274	9991429;9993966	0.00145479	0.00651237	-0.0609333333333335;0.0609333333333333
NONE	III_+_1006932_1006936_1006978	III	+	1006978	1006932;1006936	0.557721	0.686282	0.00256666666666661;-0.00256666666666667
ZK1128.7	III_+_10135969_10137357_10138211	III	+	10138211	10135969;10137357	0.122103	0.228234	0.0723;-0.0723
cnk-1	III_+_10271385_10271527_10271739	III	+	10271739	10271385;10271527	0.00592433	0.0208982	-0.0403666666666666;0.0403666666666667
BE0003N10.1	III_+_1044183_1044238_1045235	III	+	1045235	1044183;1044238	0.36604	0.510832	-0.0137000000000003;0.0137
rab-30	III_+_10563467_10563474_10564049	III	+	10564049	10563467;10563474	0.596883	0.718054	-0.00629999999999997;0.0063
cnt-2	III_+_10656973_10664312_10664472	III	+	10664472	10656973;10664312	0.239388	0.374936	0.0451666666666668;-0.0451666666666667
cnt-2	III_+_10664532_10667058_10667688	III	+	10667688	10664532;10667058	0.0408383	0.0974955	-0.0144333333333335;0.0144333333333333
tasp-1	III_+_10759451_10759554_10759667	III	+	10759667	10759451;10759554	0.508317	0.64306	-0.0170333333333333;0.0170333333333333
tasp-1	III_+_10760447_10760474_10761461	III	+	10761461	10760447;10760474	0.929721	0.95879	-0.00263333333333333;0.00263333333333327
klp-7	III_+_10808459_10808551_10808598	III	+	10808598	10808459;10808551	0.0259239	0.0680491	-0.0141666666666668;0.0141666666666667
kvs-4	III_+_11015105_11016099_11020579_11020583_11020700	III	+	11020700	11015105;11016099;11020579;11020583	0.288342	0.429331	-0.0549666666666666;-0.0414333333333333;0.0432;0.0532333333333333
spat-2	III_+_11045491_11045515_11049124_11052057_11052813	III	+	11052813	11045491;11045515;11049124;11052057	0.00064782	0.00328813	0.0365666666666667;-0.1425;0.0720333333333333;0.0338666666666667
spat-2	III_+_11052941_11053896_11054976_11055998	III	+	11055998	11052941;11053896;11054976	0.00117155	0.00543291	0.0152;-0.00913333333333333;-0.00603333333333333
K12C11.3	I_+_1335515_1336299_1336686	I	+	1336686	1335515;1336299	0.207877	0.338126	-0.0717;0.0717
K12C11.3	I_+_1336116_1336158_1336207	I	+	1336207	1336116;1336158	1.44884e-06	1.5895e-05	-0.264766666666667;0.264766666666667
Y66D12A.19	III_+_11509783_11510397_11510561	III	+	11510561	11509783;11510397	0.456664	0.597112	0.0445;-0.0445
Y66D12A.10	III_+_11566632_11566798_11567746	III	+	11567746	11566632;11566798	0.721517	0.815269	0.00460000000000005;-0.0046
cdh-12	III_+_1160466_1163970_1164035	III	+	1164035	1160466;1163970	0.431466	0.573749	-0.0126333333333332;0.0126333333333333
crh-1	III_+_11657805_11675733_11675751_11676419	III	+	11676419	11657805;11675733;11675751	0.288668	0.429733	0.0500333333333334;0.0269;-0.0769
crh-1	III_+_11676497_11683428_11685128_11685208	III	+	11685208	11676497;11683428;11685128	7.32851e-05	0.000504397	0.0792666666666668;-0.0554333333333333;-0.0238333333333333
mrt-2	III_+_11748909_11748975_11749120	III	+	11749120	11748909;11748975	0.713709	0.809387	-0.001;0.000999999999999779
Y119D3B.12	III_+_1206942_1206967_1207129_1207192	III	+	1207192	1206942;1206967;1207129	0.0944077	0.187661	-0.0364;0.0449333333333333;-0.00846666666666667
Y75B8A.8	III_+_12167886_12167930_12169122	III	+	12169122	12167886;12167930	0.000331699	0.0018659	-0.0512666666666666;0.0512666666666667
zip-12	III_+_12330600_12330663_12330737	III	+	12330737	12330600;12330663	0.018149	0.0513299	-0.216333333333333;0.216333333333333
NONE	III_+_12333832_12335831_12336905	III	+	12336905	12333832;12335831	0.0273264	0.0709073	-0.198933333333333;0.198933333333333
Y48A6C.7	III_+_12337351_12341137_12341820	III	+	12341820	12337351;12341137	0.222218	0.355085	0.0385666666666667;-0.0385666666666669
spr-5	I_+_13445274_13445308_13446809	I	+	13446809	13445274;13445308	0.0364994	0.0890924	0.00800000000000001;-0.008
ssl-1	III_+_12738396_12738405_12739541_12739982	III	+	12739982	12738396;12738405;12739541	0.000956316	0.00457533	0.0197999999999999;-0.0496666666666667;0.0298333333333333
fbxa-37	III_+_1286408_1286672_1286787_1286840	III	+	1286840	1286408;1286672;1286787	0.0333315	0.0828878	0.00990000000000001;0.0262666666666667;-0.0362000000000001
cox-5A	III_+_12905815_12905825_12905931	III	+	12905931	12905815;12905825	0.573224	0.698899	-0.0001;9.9999999999878e-05
epg-3	III_+_12940534_12940547_12940651	III	+	12940651	12940534;12940547	0.547503	0.677522	0.0727666666666666;-0.0727666666666666
F54F12.2	III_+_13037277_13040433_13043374_13045273	III	+	13045273	13037277;13040433;13043374	0.117194	0.22111	0.0202666666666667;-0.200266666666667;0.179966666666667
gly-5	III_+_13187450_13187715_13188108	III	+	13188108	13187450;13187715	0.00813365	0.0270369	-0.00963333333333338;0.00963333333333333
gly-5	III_+_13200881_13201020_13202588_13203864	III	+	13203864	13200881;13201020;13202588	0.000394075	0.00215479	-0.0135;0.0577333333333333;-0.0443
F56A8.9	III_+_13255860_13255912_13256179	III	+	13256179	13255860;13255912	0.178141	0.301829	0.0326000000000002;-0.0326
F56A8.3	III_+_13257587_13260639_13260737	III	+	13260737	13257587;13260639	1.46325e-33	2.14584e-31	0.1967;-0.1967
F56A8.3	III_+_13260888_13261301_13261642	III	+	13261642	13260888;13261301	0.468528	0.608112	-0.0028666666666668;0.00286666666666666
mtm-6	III_+_13347134_13351757_13352066	III	+	13352066	13347134;13351757	1.90714e-09	3.65202e-08	0.283;-0.283
NONE	III_+_13546415_13546419_13546661	III	+	13546661	13546415;13546419	0.346771	0.491639	0.1638;-0.1638
lit-1	III_+_13715851_13718030_13718352	III	+	13718352	13715851;13718030	0.432829	0.57495	-0.0430666666666665;0.0430666666666666
lit-1	III_+_13718466_13719720_13719824	III	+	13719824	13718466;13719720	0.1265	0.234438	-0.0236666666666667;0.0236666666666667
lit-1	III_+_13720282_13721508_13721688	III	+	13721688	13720282;13721508	0.0028759	0.0115697	0.00536666666666652;-0.00536666666666667
pdr-1	III_+_13771790_13771794_13771879	III	+	13771879	13771790;13771794	0.79084	0.864857	0.00553333333333361;-0.00553333333333334
pot-3	III_+_13780563_13780575_13780621	III	+	13780621	13780563;13780575	0.607427	0.726289	-0.0197666666666666;0.0197666666666666
Y82E9BR.5	III_+_1385228_1385232_1385341_1387453	III	+	1387453	1385228;1385232;1385341	0.00486551	0.0178437	0.0438333333333333;-0.1332;0.0894
Y67D2.4	III_+_1534122_1534224_1534301	III	+	1534301	1534122;1534224	0.0136371	0.0409086	0.0910666666666669;-0.0910666666666667
W09G3.13	III_+_1788405_1788409_1789035	III	+	1789035	1788405;1788409	0.0328152	0.0818719	-0.0340000000000001;0.034
W09G3.13	III_+_1838662_1838714_1838774	III	+	1838774	1838662;1838714	0.00765173	0.0257883	0.0244666666666667;-0.0244666666666667
hlh-33	III_+_1859267_1859294_1859406	III	+	1859406	1859267;1859294	0.0369085	0.0898733	-0.0179333333333336;0.0179333333333333
cox-17	III_+_191089_191094_191763	III	+	191763	191089;191094	0.473582	0.612494	0.00376666666666681;-0.00376666666666666
pqn-41	III_+_1917304_1919900_1927675	III	+	1927675	1917304;1919900	0.0620353	0.135609	0.0684333333333333;-0.0684333333333333
sec-20	III_+_192195_192215_192434	III	+	192434	192195;192215	0.918322	0.951173	0.0003;-0.000300000000000078
Y39A3B.1	III_+_2007942_2007951_2008100	III	+	2008100	2007942;2007951	0.13478	0.245909	0.164766666666667;-0.164766666666667
rps-7	I_+_10331467_10331476_10331577	I	+	10331577	10331467;10331476	0.380488	0.524877	-0.000233333333333333;0.000233333333333419
Y48G9A.9	III_+_2092931_2095896_2095983	III	+	2095983	2092931;2095896	0.614612	0.732431	-0.00203333333333333;0.00203333333333332
iffb-1	III_+_2316970_2317066_2319166	III	+	2319166	2316970;2317066	0.0265109	0.0692215	0.00423333333333333;-0.00423333333333353
strm-1	III_+_2402161_2402769_2403244	III	+	2403244	2402161;2402769	0.00388825	0.0148411	-0.0879000000000001;0.0879
W04B5.3	III_+_2419303_2419333_2419623	III	+	2419623	2419303;2419333	0.597858	0.718854	-0.00409999999999988;0.0041
NONE	III_+_2428656_2428664_2428678_2428983	III	+	2428983	2428656;2428664;2428678	0.59111	0.713539	-0.000199999999999978;-0.0101333333333333;0.0103
smg-6	III_+_2477653_2478252_2478310	III	+	2478310	2477653;2478252	0.0265067	0.0692144	0.0155666666666667;-0.0155666666666668
C30D11.5	III_+_2559471_2559476_2560322	III	+	2560322	2559471;2559476	0.627323	0.741677	-0.000233333333333419;0.000233333333333308
zmp-2	III_+_2638675_2638677_2638724	III	+	2638724	2638675;2638677	0.225327	0.358743	-0.0208666666666666;0.0208666666666667
zmp-2	III_+_2640789_2640902_2640947	III	+	2640947	2640789;2640902	0.676682	0.780022	0.00596666666666656;-0.00596666666666666
Y6B3B.7	I_+_13747709_13747742_13747844	I	+	13747844	13747709;13747742	0.313863	0.457454	-0.0959;0.0959000000000002
let-805	III_+_2661214_2663225_2663283	III	+	2663283	2661214;2663225	0.0231629	0.0622172	0.0368999999999999;-0.0369
let-805	III_+_2676664_2676870_2677885	III	+	2677885	2676664;2676870	0.132184	0.242374	-0.0408666666666667;0.0408666666666668
Y71H2AM.1	III_+_2832481_2832490_2832791	III	+	2832791	2832481;2832490	0.244852	0.381042	0.00493333333333335;-0.00493333333333333
Y71H2AR.1	III_+_2833169_2834813_2835040	III	+	2835040	2833169;2834813	0.215249	0.347069	0.00226666666666667;-0.00226666666666653
Y37H9A.1	I_+_13774810_13774814_13775817	I	+	13775817	13774810;13774814	0.610337	0.728885	0.0108666666666667;-0.0108666666666666
sft-1	III_+_3086740_3086824_3088309	III	+	3088309	3086740;3086824	0.000316281	0.00179066	0.0565666666666667;-0.0565666666666668
R148.3	III_+_3180092_3180168_3182966	III	+	3182966	3180092;3180168	0.721662	0.815393	-0.0107999999999996;0.0108
H09G03.1	III_+_3226825_3226846_3226996	III	+	3226996	3226825;3226846	0.0309329	0.0781136	-0.1539;0.1539
gei-1	III_+_3348168_3349470_3350500	III	+	3350500	3348168;3349470	0.618972	0.735891	-0.0142000000000001;0.0142
gei-1	III_+_3357526_3358769_3359167	III	+	3359167	3357526;3358769	0.0386238	0.0931979	-0.0608;0.0608000000000003
C34C12.2	III_+_3456862_3456865_3456910	III	+	3456910	3456862;3456865	0.5915	0.713913	-0.0116333333333333;0.0116333333333331
ptp-1	III_+_3604917_3606158_3607047	III	+	3607047	3604917;3606158	0.0359881	0.0880995	0.0608000000000002;-0.0608
rilp-1	III_+_3636264_3637682_3638811	III	+	3638811	3636264;3637682	0.184191	0.309197	-0.0588666666666667;0.0588666666666667
pll-1	III_+_366033_367438_368530	III	+	368530	366033;367438	0.145528	0.260183	-0.0901;0.0901
C14B1.3	III_+_3704211_3704215_3704261	III	+	3704261	3704211;3704215	0.0278701	0.072007	-0.0089;0.0088999999999998
R10E9.3	III_+_3959702_3960375_3960784	III	+	3960784	3959702;3960375	0.00313358	0.0124231	0.386133333333333;-0.386133333333333
snpc-3.4	III_+_4020446_4020451_4020496	III	+	4020496	4020446;4020451	0.461776	0.601742	0.00839999999999996;-0.0084
trp-4	I_+_13903112_13904256_13904645	I	+	13904645	13903112;13904256	0.000702577	0.00351827	0.5187;-0.5187
unc-79	III_+_4066741_4068505_4069264	III	+	4069264	4066741;4068505	0.540219	0.671053	0.0459666666666668;-0.0459666666666667
unc-103	III_+_4115393_4121724_4124884_4128818_4134406_4138858_4139284	III	+	4139284	4115393;4121724;4124884;4128818;4134406;4138858	0.175563	0.298681	-0.0222333333333333;0.0217;-0.0146;0.0383333333333333;-0.00823333333333334;-0.0149333333333333
unc-103	III_+_4144967_4145022_4146291	III	+	4146291	4144967;4145022	5.251e-05	0.000376158	-0.157333333333333;0.157333333333333
dcn-1	III_+_4316502_4316641_4316990	III	+	4316990	4316502;4316641	0.13789	0.250038	0.00800000000000001;-0.008
hse-5	III_+_4348995_4348999_4349736	III	+	4349736	4348995;4348999	0.690268	0.790726	0.00303333333333344;-0.00303333333333333
mpc-1	III_+_4413597_4414266_4414314	III	+	4414314	4413597;4414266	7.5318e-10	1.53285e-08	-0.0136333333333333;0.0136333333333333
imph-1	III_+_4554690_4555807_4556144	III	+	4556144	4554690;4555807	0.0707278	0.15026	0.00800000000000012;-0.008
imph-1	III_+_4557901_4557916_4557978	III	+	4557978	4557901;4557916	0.0349324	0.0860059	-0.1264;0.1264
cdka-1	III_+_4660312_4660364_4660410	III	+	4660410	4660312;4660364	0.412916	0.555812	-0.0188666666666667;0.0188666666666667
eri-9	III_+_4932521_4932529_4932572	III	+	4932572	4932521;4932529	0.887911	0.931468	-0.0117333333333333;0.0117333333333333
sax-2	III_+_5125361_5127257_5127775	III	+	5127775	5125361;5127257	0.380132	0.524557	-0.0145666666666668;0.0145666666666667
ZC395.5	III_+_5267949_5268305_5268348	III	+	5268348	5267949;5268305	0.10213	0.199149	-0.00903333333333334;0.00903333333333334
pqe-1	III_+_5312137_5315502_5315711	III	+	5315711	5312137;5315502	0.000655121	0.00331937	-0.0815666666666667;0.0815666666666668
pqe-1	III_+_5316912_5319844_5319925	III	+	5319925	5316912;5319844	0.933062	0.961227	-0.0056666666666666;0.00566666666666668
R02F2.1	III_+_5501991_5502822_5504557_5504633	III	+	5504633	5501991;5502822;5504557	0.00139918	0.00630306	0.102966666666667;-0.0896333333333333;-0.0133333333333333
B0353.1	III_+_556033_557636_560173_565558	III	+	565558	556033;557636;560173	0.00507193	0.0184604	-0.163033333333333;0.0697;0.0932666666666667
molo-1	III_+_5576607_5576620_5576628_5577023	III	+	5577023	5576607;5576620;5576628	0.553318	0.682312	-0.00369999999999981;0.0669666666666667;-0.0632666666666667
F56D2.3	III_+_5586390_5586411_5586603	III	+	5586603	5586390;5586411	0.928226	0.957746	0.00250000000000006;-0.0025
par-3	III_+_5668732_5668861_5668938	III	+	5668938	5668732;5668861	5.34714e-08	7.98813e-07	-0.231233333333333;0.231233333333333
B0244.6	III_+_5737446_5738121_5738462	III	+	5738462	5737446;5738121	0.0901573	0.181147	-0.1335;0.1335
ida-1	III_+_5755664_5759027_5761403	III	+	5761403	5755664;5759027	0.00022729	0.00135071	0.0106999999999999;-0.0107
hpo-10	III_+_5880033_5880929_5881051	III	+	5881051	5880033;5880929	0.306558	0.449364	-0.0422666666666666;0.0422666666666668
C28H8.3	III_+_5913864_5913899_5913943	III	+	5913943	5913864;5913899	0.104228	0.202124	-0.00223333333333309;0.00223333333333333
T04C9.1	III_+_5997434_6002905_6003149	III	+	6003149	5997434;6002905	0.00174262	0.00759617	0.164233333333333;-0.164233333333333
rps-3	III_+_6207554_6207560_6207729	III	+	6207729	6207554;6207560	1.50195e-06	1.63962e-05	-0.0005;0.000500000000000167
C23G10.2	III_+_6208190_6208313_6208411	III	+	6208411	6208190;6208313	2.15795e-25	2.07043e-23	0.248933333333333;-0.248933333333333
hot-4	III_+_6221071_6221080_6223721	III	+	6223721	6221071;6221080	0.23103	0.365372	-0.0488;0.0488
stt-3	III_+_6250144_6250180_6250310	III	+	6250310	6250144;6250180	0.0114188	0.0354499	0.0261000000000001;-0.0261
hmg-1.2	III_+_6281236_6281242_6281328	III	+	6281328	6281236;6281242	0.66623	0.772365	-0.00393333333333334;0.00393333333333334
akap-1	III_+_6357564_6357582_6357653	III	+	6357653	6357564;6357582	0.497407	0.633541	-0.0286;0.0286000000000002
akap-1	III_+_6358682_6363565_6363684	III	+	6363684	6358682;6363565	0.0264029	0.0690142	-0.0745333333333332;0.0745333333333334
orai-1	III_+_649540_650977_653183_653252	III	+	653252	649540;650977;653183	0.0162542	0.0469911	-0.1035;0.0117666666666667;0.0917
F23F12.3	III_+_6506516_6506652_6506743	III	+	6506743	6506516;6506652	0.481435	0.619417	0.00739999999999985;-0.00739999999999999
pqn-10	III_+_6529776_6529782_6530219	III	+	6530219	6529776;6529782	0.176802	0.300182	-0.1298;0.1298
C09F5.1	III_+_659726_660195_660445	III	+	660445	659726;660195	0.0095434	0.0307952	0.00753333333333339;-0.00753333333333333
rbf-1	III_+_6671459_6676231_6679022	III	+	6679022	6671459;6676231	0.0449429	0.10504	0.1874;-0.1874
rbf-1	III_+_6684583_6691110_6695888_6696749	III	+	6696749	6684583;6691110;6695888	0.191767	0.318147	0.0444666666666665;-0.0599333333333333;0.0155666666666666
rbf-1	III_+_6698089_6698092_6698580	III	+	6698580	6698089;6698092	0.083486	0.170892	0.0507666666666667;-0.0507666666666666
rbf-1	III_+_6699937_6699952_6700026	III	+	6700026	6699937;6699952	0.135504	0.2469	-0.0544000000000001;0.0544
F37A4.3	III_+_6719377_6719492_6720017	III	+	6720017	6719377;6719492	0.857644	0.912105	0.0115;-0.0115000000000001
lim-8	III_+_6806069_6806726_6807837_6809564	III	+	6809564	6806069;6806726;6807837	0.333017	0.477442	-0.0428000000000002;0.029;0.0138666666666667
ten-1	III_+_6831448_6834097_6834240	III	+	6834240	6831448;6834097	0.00393453	0.0149901	0.107933333333333;-0.107933333333333
ten-1	III_+_6843723_6843741_6843968	III	+	6843968	6843723;6843741	0.914248	0.948557	-0.000633333333333375;0.000633333333333319
sptf-1	I_+_10371290_10371346_10371499	I	+	10371499	10371290;10371346	0.662391	0.769556	0.0304666666666668;-0.0304666666666668
NONE	III_+_6850458_6850498_6851252	III	+	6851252	6850458;6850498	0.945982	0.969612	-0.0420333333333333;0.0420333333333333
lev-10	I_+_14395463_14395521_14396344	I	+	14396344	14395463;14395521	0.279352	0.419313	0.00613333333333333;-0.00613333333333355
K04C2.3	III_+_6873252_6873286_6873332	III	+	6873332	6873252;6873286	0.73015	0.821958	0.00100000000000022;-0.000999999999999999
T07E3.4	III_+_6898116_6898120_6898164	III	+	6898164	6898116;6898120	0.197135	0.324745	-0.0204999999999999;0.0205
apg-1	I_+_14412258_14412284_14413504	I	+	14413504	14412258;14412284	0.68868	0.789484	0.00186666666666667;-0.00186666666666668
hpo-13	I_+_14418304_14422265_14422411	I	+	14422411	14418304;14422265	1.24181e-05	0.000105552	0.1333;-0.1333
rfl-1	III_+_7023323_7023327_7023369	III	+	7023369	7023323;7023327	0.628868	0.742972	-0.00206666666666667;0.00206666666666655
hpo-13	I_+_14427173_14428378_14428540	I	+	14428540	14427173;14428378	0.0446475	0.104474	0.00733333333333341;-0.00733333333333333
epg-4	III_+_7182281_7182374_7182563	III	+	7182563	7182281;7182374	0.977273	0.990071	-0.00333333333333333;0.00333333333333308
rpl-6	III_+_7209380_7209384_7209601	III	+	7209601	7209380;7209384	0.0300877	0.0764552	-0.0001000000000001;0.0001
R151.2	III_+_7211579_7212266_7212647_7212733	III	+	7212733	7211579;7212266;7212647	9.12209e-10	1.84114e-08	0.317233333333333;-0.000333333333333334;-0.316866666666667
R151.2	III_+_7212892_7213251_7213297	III	+	7213297	7212892;7213251	4.95974e-05	0.000357515	-0.0121333333333332;0.0121333333333333
gsp-2	III_+_7336674_7336680_7336729	III	+	7336729	7336674;7336680	0.739734	0.829422	0.00160000000000016;-0.0016
ceh-13	III_+_7555973_7556888_7556892_7557207	III	+	7557207	7555973;7556888;7556892	0.24763	0.384218	-0.00453333333333328;0.00583333333333334;-0.0013
cup-5	III_+_7586769_7587433_7589427	III	+	7589427	7586769;7587433	1.91502e-06	2.02243e-05	-0.0611333333333332;0.0611333333333333
T04A6.2	III_+_7615153_7615251_7615380	III	+	7615380	7615153;7615251	3.15776e-09	5.8115e-08	0.664666666666667;-0.664666666666667
fbn-1	III_+_7631002_7631004_7631052	III	+	7631052	7631002;7631004	0.172396	0.294606	-0.0083;0.00829999999999997
egl-5	III_+_7815139_7815142_7815191	III	+	7815191	7815139;7815142	0.523039	0.65599	0.0332;-0.0332
egl-5	III_+_7815318_7815330_7815995	III	+	7815995	7815318;7815330	0.612488	0.730606	-0.0192666666666667;0.0192666666666666
let-754	III_-_7951601_7951850_7953220	III	-	7951601	7951850;7953220	0.130091	0.239456	0.104766666666667;-0.104766666666667
Y105E8A.25	I_-_14579574_14579989_14585520	I	-	14579574	14579989;14585520	0.62184	0.737793	0.00906666666666667;-0.00906666666666656
K06H7.7	III_-_8084572_8084614_8084620	III	-	8084572	8084614;8084620	0.213461	0.344874	0.0258000000000002;-0.0258
tsp-1	III_-_8238762_8238830_8238904	III	-	8238762	8238830;8238904	0.723088	0.816646	0.00346666666666667;-0.00346666666666662
iglr-2	III_-_8327015_8327059_8327065	III	-	8327015	8327059;8327065	0.54626	0.676327	0.0023;-0.00229999999999986
R05D3.8	III_-_8357894_8357938_8357942	III	-	8357894	8357938;8357942	0.50139	0.637289	-0.0129333333333333;0.0129333333333335
fli-1	III_-_8680341_8680652_8681690	III	-	8680341	8680652;8681690	0.100803	0.197159	-0.0112;0.0112
T24C4.5	III_-_879576_879644_881824	III	-	879576	879644;881824	0.00457352	0.0169689	0.3116;-0.3116
F44E2.3	III_-_8827658_8827778_8828043	III	-	8827658	8827778;8828043	0.110383	0.211313	0.0621666666666666;-0.0621666666666666
K01F9.2	III_-_8871315_8873911_8875361	III	-	8871315	8873911;8875361	0.000107351	0.000704842	0.0684333333333333;-0.0684333333333336
ZK637.14	III_-_8888939_8888984_8889111	III	-	8888939	8888984;8889111	0.00113212	0.00528282	-0.0204000000000001;0.0204
ztf-18	III_-_894152_894661_894833	III	-	894152	894661;894833	1.00143e-05	8.73293e-05	0.0741666666666667;-0.0741666666666667
F23H11.6	III_-_913445_913594_914195	III	-	913445	913594;914195	0.212454	0.34363	-0.0897;0.0896999999999999
F23H11.6	III_-_915454_916615_916807	III	-	915454	916615;916807	0.375721	0.520377	-0.0883666666666667;0.0883666666666666
F31D4.11	I_-_14707267_14707478_14707506	I	-	14707267	14707478;14707506	0.000102797	0.000678593	0.00183333333333333;-0.00183333333333335
npr-29	III_-_9210112_9211229_9215365	III	-	9210112	9211229;9215365	0.592407	0.714785	0.0885333333333334;-0.0885333333333334
dus-2	I_-_14710593_14710638_14710640	I	-	14710593	14710638;14710640	0.556867	0.685413	0.00913333333333333;-0.00913333333333333
emb-9	III_-_9340738_9340791_9341711	III	-	9340738	9340791;9341711	1.49934e-06	1.63755e-05	-0.0148999999999999;0.0149
K04H4.2	III_-_9350589_9350650_9351239	III	-	9350589	9350650;9351239	0.0687677	0.147188	-0.0218666666666667;0.0218666666666667
emb-30	III_-_9438449_9438807_9438862	III	-	9438449	9438807;9438862	3.96728e-06	3.8486e-05	-0.0587666666666666;0.0587666666666667
F54C8.7	III_-_9452845_9452911_9453627	III	-	9452845	9452911;9453627	0.651186	0.760844	0.00306666666666667;-0.00306666666666666
fbxa-23	III_-_948996_949041_949111	III	-	948996	949041;949111	0.0575204	0.127595	0.3537;-0.3537
C48B4.9	III_-_9562682_9562729_9562733	III	-	9562682	9562729;9562733	0.0439323	0.103176	0.0699000000000001;-0.0699
C48B4.9	III_-_9563008_9563134_9563149	III	-	9563008	9563134;9563149	0.617751	0.73504	-0.0166;0.0166000000000002
ced-7	III_-_9578106_9578276_9578443	III	-	9578106	9578276;9578443	0.000178924	0.00109926	0.0184;-0.0184000000000001
ced-7	III_-_9579182_9579733_9580000	III	-	9579182	9579733;9580000	6.75049e-05	0.000469213	0.257366666666667;-0.257366666666667
F58A4.2	III_-_9600349_9600390_9600392_9600400	III	-	9600349	9600390;9600392;9600400	0.0230871	0.062058	0.0347;0.0124333333333333;-0.0472666666666666
set-3	III_-_9691365_9691662_9691700	III	-	9691365	9691662;9691700	0.582527	0.706747	-0.0142333333333333;0.0142333333333331
iff-1	III_-_9746605_9746772_9747051	III	-	9746605	9746772;9747051	0.0129117	0.039138	-0.0536666666666667;0.0536666666666664
T05G5.5	III_-_9750113_9750251_9750334	III	-	9750113	9750251;9750334	0.219229	0.351484	-0.00343333333333333;0.00343333333333318
gcc-2	III_-_9757864_9758164_9758347	III	-	9757864	9758164;9758347	0.203557	0.332747	0.0154;-0.0153999999999997
gcc-2	III_-_9761708_9761753_9761759	III	-	9761708	9761753;9761759	0.409067	0.552077	0.00693333333333335;-0.00693333333333333
gpdh-2	III_-_9857076_9858400_9859121	III	-	9857076	9858400;9859121	0.167043	0.287865	0.1213;-0.1213
dhhc-4	III_-_9866730_9867146_9867719	III	-	9866730	9867146;9867719	4.64369e-05	0.000337452	0.2253;-0.2253
K03H1.11	III_-_9951579_9951691_9951749_9951805	III	-	9951579	9951691;9951749;9951805	0.00150396	0.00669694	-0.0946666666666667;0.119266666666667;-0.0245666666666667
C47E12.2	IV_-_10003128_10003172_10003186	IV	-	10003128	10003172;10003186	5.41424e-06	5.0585e-05	0.0347;-0.0347000000000002
C47E12.2	IV_-_10003346_10003458_10003699	IV	-	10003346	10003458;10003699	3.11595e-05	0.000236638	-0.0771666666666665;0.0771666666666667
W01B6.3	IV_-_10070967_10071399_10071513	IV	-	10070967	10071399;10071513	0.0329047	0.0820503	0.391366666666667;-0.391366666666667
unc-43	IV_-_10326365_10326563_10326567	IV	-	10326365	10326563;10326567	0.159702	0.278768	-0.002;0.002
F01D4.5	IV_-_10483492_10483533_10483541	IV	-	10483492	10483533;10483541	0.115509	0.218741	0.0192333333333333;-0.0192333333333332
tax-6	IV_-_10494052_10494507_10494829	IV	-	10494052	10494507;10494829	0.000599679	0.00307885	-0.0442;0.0442000000000002
glb-19	IV_-_10645291_10646768_10652245_10654053	IV	-	10645291	10646768;10652245;10654053	0.167411	0.288369	0.154533333333333;-0.157233333333333;0.00270000000000001
R102.4	IV_-_10694132_10694314_10695169	IV	-	10694132	10694314;10695169	1.26418e-07	1.75504e-06	-0.282766666666667;0.282766666666667
R102.6	IV_-_10700949_10701046_10701221	IV	-	10700949	10701046;10701221	0.250171	0.386929	-0.0301666666666668;0.0301666666666667
inpp-1	IV_-_10772290_10772359_10773333_10773709	IV	-	10772290	10772359;10773333;10773709	0.0609422	0.133655	0.1065;-0.0499666666666667;-0.0565333333333333
F01G4.6	IV_-_11148681_11148723_11149400	IV	-	11148681	11148723;11149400	7.42617e-05	0.00051036	0.0059;-0.00589999999999991
T01G1.4	IV_-_11361180_11361294_11361308	IV	-	11361180	11361294;11361308	0.042575	0.100651	0.0138666666666667;-0.0138666666666667
sec-31	IV_-_11367055_11367094_11367100	IV	-	11367055	11367094;11367100	0.154045	0.271449	0.00596666666666667;-0.00596666666666668
frm-1	I_-_14897367_14900184_14901268	I	-	14897367	14900184;14901268	0.310956	0.454317	0.1216;-0.1216
M04B2.7	IV_-_11532029_11532114_11540984	IV	-	11532029	11532114;11540984	0.775173	0.853646	0.0271000000000001;-0.0271000000000001
F40F11.3	IV_-_11592856_11593210_11593999	IV	-	11592856	11593210;11593999	0.826765	0.890258	0.0398999999999999;-0.0399
ZK809.8	IV_-_11646275_11647432_11647445	IV	-	11646275	11647432;11647445	0.468047	0.607675	-0.000833333333333333;0.000833333333333464
H01G02.1	IV_-_11803864_11804042_11804057	IV	-	11803864	11804042;11804057	0.137706	0.249782	-0.0264;0.0263999999999999
tag-30	IV_-_11852084_11852323_11852900_11853189	IV	-	11852084	11852323;11852900;11853189	0.0952005	0.188897	0.0120333333333333;0.0061;-0.0181
unc-22	IV_-_11997868_11999375_12005260	IV	-	11997868	11999375;12005260	0.83764	0.897923	0.00773333333333331;-0.00773333333333315
T12G3.2	IV_-_12043508_12043614_12046847	IV	-	12043508	12043614;12046847	0.194327	0.32125	-0.0784666666666667;0.0784666666666667
tmed-1	IV_-_12077582_12077629_12077648	IV	-	12077582	12077629;12077648	0.0967458	0.191145	0.00633333333333333;-0.0063333333333333
B0001.8	IV_-_12139761_12139977_12140023	IV	-	12139761	12139977;12140023	0.0579578	0.128398	-0.0238;0.0237999999999999
B0001.3	IV_-_12145100_12145147_12145180	IV	-	12145100	12145147;12145180	0.140826	0.253802	0.0202666666666669;-0.0202666666666667
B0001.3	IV_-_12145454_12145502_12145508_12145537	IV	-	12145454	12145502;12145508;12145537	0.0161701	0.0468095	0.0155333333333333;-0.0246;0.00903333333333333
marb-1	IV_-_12208641_12208691_12208729	IV	-	12208641	12208691;12208729	0.0801279	0.165679	0.00696666666666679;-0.00696666666666667
phy-2	IV_-_12211539_12212235_12212341	IV	-	12211539	12212235;12212341	0.473356	0.612277	0.00256666666666672;-0.00256666666666667
F08G5.3	IV_-_12414294_12414596_12417487	IV	-	12414294	12414596;12417487	0.075086	0.157418	0.0790333333333334;-0.0790333333333332
K08E7.8	IV_-_12585359_12585400_12585415	IV	-	12585359	12585400;12585415	0.529547	0.661788	0.0224333333333331;-0.0224333333333333
K08D8.6	IV_-_12888143_12888227_12888283	IV	-	12888143	12888227;12888283	0.00473052	0.0174328	-0.0239666666666668;0.0239666666666667
K10D11.3	IV_-_12983943_12984116_12985703	IV	-	12983943	12984116;12985703	0.730101	0.821922	0.0290333333333333;-0.0290333333333334
rpl-12	IV_-_13239933_13240023_13240142_13240152	IV	-	13239933	13240023;13240142;13240152	0.00653505	0.0226711	0.00463333333333333;-0.00446666666666662;-0.0002
Y67H2A.2	IV_-_13293714_13296830_13296848	IV	-	13293714	13296830;13296848	0.0309253	0.0780985	0.0129;-0.0129
Y62E10A.13	IV_-_13390975_13392339_13392345	IV	-	13390975	13392339;13392345	8.32195e-09	1.44006e-07	0.0477333333333333;-0.0477333333333332
Y62E10A.13	IV_-_13392601_13394773_13396680_13398719	IV	-	13392601	13394773;13396680;13398719	0.198166	0.326015	-0.0178666666666667;-0.1726;0.1905
tbc-9	IV_-_13478563_13479648_13479654	IV	-	13478563	13479648;13479654	0.0451681	0.105469	0.0650666666666668;-0.0650666666666667
rsd-2	IV_-_13531043_13531627_13531753	IV	-	13531043	13531627;13531753	0.229482	0.36352	-0.0156999999999999;0.0157
C08F11.13	IV_-_13609305_13609353_13609389	IV	-	13609305	13609353;13609389	0.15561	0.273408	-0.00523333333333333;0.00523333333333331
F31C3.6	I_-_15058215_15058382_15058642	I	-	15058215	15058382;15058642	0.0257281	0.0676846	-0.0207333333333333;0.0207333333333333
prdh-1	IV_-_13874876_13875865_13876549	IV	-	13874876	13875865;13876549	0.326739	0.470845	0.0137333333333333;-0.0137333333333332
lst-4	IV_-_14063427_14064200_14066806	IV	-	14063427	14064200;14066806	0.278148	0.418034	-0.0361;0.0361000000000001
lst-4	IV_-_14067029_14068193_14069045_14069114	IV	-	14067029	14068193;14069045;14069114	2.04508e-06	2.14123e-05	-0.0379;0.0354333333333332;0.00253333333333334
rpc-11	IV_-_1408834_1409837_1409978	IV	-	1408834	1409837;1409978	0.829636	0.892333	-0.0012333333333332;0.00123333333333333
Y77E11A.7	IV_-_1418084_1418457_1418502	IV	-	1418084	1418457;1418502	0.109074	0.209403	0.0539;-0.0538999999999999
nlp-56	IV_-_14783539_14783622_14783641	IV	-	14783539	14783622;14783641	0.0296144	0.0754583	-0.0490666666666667;0.0490666666666668
gdi-1	IV_-_14791535_14791810_14791855	IV	-	14791535	14791810;14791855	0.000539967	0.00281343	-0.00143333333333333;0.00143333333333329
coq-3	IV_-_14793620_14793895_14795351	IV	-	14793620	14793895;14795351	0.00611954	0.0214577	0.0356333333333333;-0.0356333333333335
Y40H7A.4	IV_-_15171248_15172224_15175417	IV	-	15171248	15172224;15175417	0.799557	0.871019	0.0977;-0.0977
Y73F8A.24	IV_-_15447340_15449092_15451077	IV	-	15447340	15449092;15451077	0.886638	0.930722	-0.00413333333333321;0.00413333333333333
ntl-11	IV_-_15455521_15458007_15461343	IV	-	15455521	15458007;15461343	2.33555e-30	2.88618e-28	-0.161666666666667;0.161666666666667
Y73F8A.32	IV_-_15520940_15521225_15521259	IV	-	15520940	15521225;15521259	0.700415	0.798473	-0.0279999999999998;0.028
jac-1	IV_-_16006050_16006272_16011896	IV	-	16006050	16006272;16011896	0.000359687	0.00199763	-0.0518;0.0518000000000001
jac-1	IV_-_16017490_16018893_16018897	IV	-	16017490	16018893;16018897	0.209043	0.339535	0.0254333333333333;-0.0254333333333335
21ur-4983	IV_-_16474445_16475231_16475263	IV	-	16474445	16475231;16475263	0.182997	0.307746	-0.0665666666666666;0.0665666666666667
Y51H4A.8	IV_-_16575498_16575939_16578304	IV	-	16575498	16575939;16578304	0.930405	0.959304	0.00576666666666666;-0.00576666666666659
mel-46	IV_-_16855302_16856050_16856129	IV	-	16855302	16856050;16856129	0.486183	0.623363	0.00413333333333343;-0.00413333333333333
mel-46	IV_-_16856357_16858015_16858328	IV	-	16856357	16858015;16858328	0.0196348	0.0546057	-0.0451666666666667;0.0451666666666667
Y116A8C.40	IV_-_17147061_17147106_17147114	IV	-	17147061	17147106;17147114	0.207535	0.337736	-0.290633333333333;0.290633333333333
T02D1.8	IV_-_17387380_17387425_17387429	IV	-	17387380	17387425;17387429	0.0352807	0.0866792	0.0137;-0.0137
pmp-4	IV_-_17403714_17403766_17403805	IV	-	17403714	17403766;17403805	0.0286622	0.0736111	0.0260333333333331;-0.0260333333333333
Y41D4A.6	IV_-_1741432_1741478_1741484	IV	-	1741432	1741478;1741484	0.00432262	0.0162011	0.0852666666666667;-0.0852666666666665
F11E6.8	IV_-_17445033_17445074_17445077	IV	-	17445033	17445074;17445077	0.00235523	0.00977959	-0.0287999999999999;0.0288
F11E6.8	IV_-_17446610_17447286_17449561	IV	-	17446610	17447286;17449561	0.625746	0.740379	-0.0196333333333334;0.0196333333333335
Y41D4A.6	IV_-_1745300_1745343_1745347	IV	-	1745300	1745343;1745347	0.021882	0.0594357	0.0226666666666667;-0.0226666666666666
F11E6.4	IV_-_17469577_17469772_17469933	IV	-	17469577	17469772;17469933	0.451878	0.592761	0.0773;-0.0773
nas-6	IV_-_17488525_17488977_17488981	IV	-	17488525	17488977;17488981	0.686875	0.788058	-0.0144;0.0144
Y41D4A.7	IV_-_1759948_1761194_1761522	IV	-	1759948	1761194;1761522	0.869668	0.919847	-0.00616666666666667;0.00616666666666665
frpr-19	IV_-_1775453_1775761_1776342	IV	-	1775453	1775761;1776342	0.0441513	0.103538	0.259066666666667;-0.259066666666667
gtf-2H1	IV_-_226805_227920_228628	IV	-	226805	227920;228628	0.000196781	0.00119188	-0.0256333333333333;0.0256333333333336
lin-1	IV_-_2279181_2284421_2300128	IV	-	2279181	2284421;2300128	0.547048	0.677086	0.00489999999999999;-0.00490000000000013
vha-11	IV_-_2311171_2312543_2312622	IV	-	2311171	2312543;2312622	0.192845	0.319508	0.00306666666666667;-0.00306666666666677
Y94H6A.5	IV_-_2689240_2689708_2690513	IV	-	2689240	2689708;2690513	0.00598711	0.0210731	0.0087;-0.00870000000000004
clec-83	IV_-_2840685_2841079_2841337	IV	-	2840685	2841079;2841337	0.000226286	0.00134631	0.3767;-0.3767
nprt-1	IV_-_2882341_2885233_2890398	IV	-	2882341	2885233;2890398	2.0426e-10	4.53117e-09	-0.4762;0.4762
NONE	I_-_15065850_15066084_15067001	I	-	15065850	15066084;15067001	0.00823163	0.0273136	-0.263266666666667;0.263266666666667
F11A6.7	IV_-_2892288_2892391_2892395	IV	-	2892288	2892391;2892395	0.55105	0.68044	0.000133333333333333;-0.000133333333333541
Y54G2A.26	IV_-_2988471_2988538_2988559	IV	-	2988471	2988538;2988559	0.25107	0.38797	0.00316666666666654;-0.00316666666666667
mca-3	IV_-_3132275_3132992_3133082	IV	-	3132275	3132992;3133082	0.21384	0.345293	0.00723333333333331;-0.00723333333333333
nlp-81	IV_-_3174742_3175556_3176014	IV	-	3174742	3175556;3176014	0.352794	0.497675	0.0139666666666667;-0.0139666666666665
NONE	I_-_15067002_15067048_15067058	I	-	15067002	15067048;15067058	0.090715	0.182023	0.0634333333333333;-0.0634333333333335
hrp-1	IV_-_3337589_3337654_3337705	IV	-	3337589	3337654;3337705	0.267756	0.406982	0.0620333333333334;-0.0620333333333334
hrp-1	IV_-_3338298_3338377_3338804	IV	-	3338298	3338377;3338804	0.0678232	0.145597	-0.0149333333333332;0.0149333333333333
nstp-6	IV_-_3546233_3546445_3547513	IV	-	3546233	3546445;3547513	0.00148116	0.00661322	-0.0986666666666667;0.0986666666666667
cha-1	IV_-_3617241_3617287_3617723	IV	-	3617241	3617287;3617723	0.900008	0.939205	-0.0237;0.0237000000000001
CC8.2	IV_-_3646927_3647464_3648490	IV	-	3646927	3647464;3648490	0.000406035	0.0022082	-0.2781;0.2781
nape-2	IV_-_3737917_3737961_3738708_3738781	IV	-	3737917	3737961;3738708;3738781	6.21541e-06	5.7228e-05	0.277833333333333;-0.144566666666667;-0.133266666666667
cal-3	IV_-_3833019_3833083_3834963	IV	-	3833019	3833083;3834963	0.199797	0.328044	0.2044;-0.2044
ears-2	IV_-_389503_389551_389559	IV	-	389503	389551;389559	0.654291	0.763472	0.00693333333333335;-0.00693333333333324
hlh-30	IV_-_4018582_4018692_4026876	IV	-	4018582	4018692;4026876	0.277375	0.417196	-0.0107666666666667;0.0107666666666666
hlh-30	IV_-_4027063_4027905_4034756	IV	-	4027063	4027905;4034756	0.905547	0.942968	0.00103333333333322;-0.00103333333333334
NONE	IV_-_4057707_4057775_4057978	IV	-	4057707	4057775;4057978	0.328866	0.473277	-0.0161666666666667;0.0161666666666664
kgb-1	IV_-_408896_409923_409955	IV	-	408896	409923;409955	0.863637	0.916151	-0.00123333333333331;0.00123333333333331
daf-18	IV_-_420996_421360_421562	IV	-	420996	421360;421562	0.287923	0.428885	-0.0830333333333334;0.0830333333333334
zipt-2.2	IV_-_4230469_4230547_4230885	IV	-	4230469	4230547;4230885	0.00709759	0.0242558	0.0232333333333333;-0.0232333333333333
nhr-78	IV_-_4277473_4277647_4278960	IV	-	4277473	4277647;4278960	0.431232	0.57359	-0.0628;0.0628
F15E6.9	IV_-_4296806_4296853_4296856	IV	-	4296806	4296853;4296856	0.0799594	0.165361	0.315033333333333;-0.315033333333333
W03B1.3	IV_-_4333580_4333627_4335211	IV	-	4333580	4333627;4335211	0.721462	0.81525	0.095;-0.095
M01H9.3	IV_-_4469283_4469328_4469334	IV	-	4469283	4469328;4469334	0.969443	0.984755	-0.00470000000000001;0.00470000000000004
M01H9.4	IV_-_4480598_4481204_4481456	IV	-	4480598	4481204;4481456	0.0119634	0.0368344	0.0379333333333333;-0.0379333333333333
gbb-2	IV_-_4489070_4490112_4490322	IV	-	4489070	4490112;4490322	0.799453	0.870958	-0.0051;0.00510000000000022
ZK180.5	IV_-_4515475_4515545_4515611_4515680_4515974	IV	-	4515475	4515545;4515611;4515680;4515974	0.374282	0.519051	-0.0389333333333333;-0.000733333333333333;-0.0196333333333334;0.0593
F19C7.8	IV_-_4613263_4613392_4617228	IV	-	4613263	4613392;4617228	0.0982739	0.193414	0.0366333333333333;-0.0366333333333332
yars-2	IV_-_4712393_4712439_4712453	IV	-	4712393	4712439;4712453	0.45292	0.593582	-0.00770000000000004;0.00770000000000001
hoe-1	IV_-_4743438_4744195_4744199_4744205	IV	-	4743438	4744195;4744199;4744205	0.397886	0.541463	-0.0233;0.0204333333333333;0.00283333333333335
cyc-2.1	IV_-_4748449_4748839_4748966_5063508	IV	-	4748449	4748839;4748966;5063508	0.00142725	0.00640769	-0.0085333333333335;0.0126;-0.00410000000000002
Y17G9B.8	IV_-_4757997_4758042_4758481	IV	-	4757997	4758042;4758481	0.489703	0.626611	0.0244666666666666;-0.0244666666666667
set-15	IV_-_4780095_4780154_4780168	IV	-	4780095	4780154;4780168	0.543353	0.673682	-0.0628;0.0628
nhr-104	IV_-_4784653_4785150_4785162	IV	-	4784653	4785150;4785162	0.167984	0.289012	-0.1218;0.1218
dpf-7	IV_-_4800352_4800398_4800404	IV	-	4800352	4800398;4800404	0.134194	0.245159	0.0166000000000001;-0.0166
C02B10.3	IV_-_5098717_5100205_5103168	IV	-	5098717	5100205;5103168	0.0178562	0.050672	-0.00966666666666667;0.00966666666666649
21ur-8784	IV_-_5132236_5133586_5144713	IV	-	5132236	5133586;5144713	0.0202847	0.0559998	0.0189666666666667;-0.0189666666666667
soc-2	IV_-_5144852_5149521_5152205	IV	-	5144852	5149521;5152205	0.532056	0.664077	-0.0142333333333333;0.0142333333333333
Y4C6B.7	IV_-_5351583_5351797_5351805	IV	-	5351583	5351797;5351805	0.311064	0.454431	0.0214333333333334;-0.0214333333333334
lntl-1	IV_-_5801010_5801065_5801148_5801328	IV	-	5801010	5801065;5801148;5801328	0.220569	0.353169	-0.0028;0.0143666666666667;-0.0115666666666668
unc-77	IV_-_6171406_6172875_6179205	IV	-	6171406	6172875;6179205	0.860811	0.914362	-0.00920000000000004;0.00919999999999987
nlp-16	IV_-_6255475_6256269_6256273	IV	-	6255475	6256269;6256273	0.00438548	0.0163999	-0.205933333333333;0.205933333333333
aat-4	IV_-_6274908_6275316_6275333	IV	-	6274908	6275316;6275333	0.971337	0.985855	-0.0129666666666667;0.0129666666666667
smg-3	IV_-_6362654_6365365_6365367	IV	-	6362654	6365365;6365367	0.113757	0.216201	-0.0120666666666668;0.0120666666666667
lgc-10	IV_-_6451534_6451675_6457472	IV	-	6451534	6451675;6457472	0.000203231	0.0012263	-0.274033333333333;0.274033333333333
NONE	IV_-_6529040_6529109_6529176	IV	-	6529040	6529109;6529176	0.633071	0.746378	0.0423666666666667;-0.0423666666666667
paqr-1	IV_-_6553228_6553268_6553286	IV	-	6553228	6553268;6553286	0.0132022	0.0398621	0.0120666666666667;-0.0120666666666664
bicd-1	IV_-_6566348_6567060_6567099	IV	-	6566348	6567060;6567099	0.696225	0.795654	-0.00809999999999977;0.00810000000000002
NONE	IV_-_6614170_6614230_6614350	IV	-	6614170	6614230;6614350	0.25601	0.393857	-0.00646666666666667;0.00646666666666684
NONE	IV_-_6616541_6616589_6616591	IV	-	6616541	6616589;6616591	0.354349	0.499297	-0.00463333333333327;0.00463333333333333
NONE	IV_-_6617161_6617448_6617532	IV	-	6617161	6617448;6617532	0.0980167	0.193039	-0.0296333333333333;0.0296333333333332
cest-5.1	IV_-_6629368_6629415_6629419	IV	-	6629368	6629415;6629419	0.36989	0.51466	-0.0770333333333334;0.0770333333333334
dyci-1	IV_-_6783309_6783381_6783393	IV	-	6783309	6783381;6783393	0.0764238	0.159637	0.0135333333333334;-0.0135333333333333
R13H7.2	IV_-_6847539_6848235_6848306	IV	-	6847539	6848235;6848306	0.393575	0.537542	0.00176666666666669;-0.00176666666666658
scm-1	I_-_1869298_1870927_1871004	I	-	1869298	1870927;1871004	0.306692	0.449492	0.00270000000000004;-0.0027
R13H7.2	IV_-_6850500_6850727_6852703_6854709_6859196	IV	-	6850500	6850727;6852703;6854709;6859196	0.0517133	0.11752	0.132533333333333;-0.128466666666667;0.0966;-0.100733333333333
B0478.3	IV_-_6963973_6964036_6964104	IV	-	6963973	6964036;6964104	0.806143	0.875683	0.0219666666666666;-0.0219666666666667
pgl-1	IV_-_6974681_6974713_6974743	IV	-	6974681	6974713;6974743	0.367561	0.512429	-0.0466;0.0466000000000001
C06G3.8	IV_-_7031969_7032276_7032370	IV	-	7031969	7032276;7032370	0.040593	0.0970264	0.0101;-0.0101
deb-1	IV_-_7087671_7087760_7089285	IV	-	7087671	7087760;7089285	3.47762e-07	4.38759e-06	0.0493333333333333;-0.0493333333333336
deb-1	IV_-_7091797_7091880_7092415	IV	-	7091797	7091880;7092415	0.289938	0.431084	-0.00553333333333333;0.00553333333333328
rde-8	IV_-_7102970_7103021_7103025	IV	-	7102970	7103021;7103025	0.459883	0.600091	0.00910000000000011;-0.00909999999999998
hecd-1	IV_-_7138502_7138682_7138907	IV	-	7138502	7138682;7138907	1.07019e-06	1.21285e-05	-0.0566;0.0566
hecd-1	IV_-_7141225_7141339_7141351	IV	-	7141225	7141339;7141351	0.112871	0.214984	0.0609666666666668;-0.0609666666666667
NONE	IV_-_7251801_7252364_7252368	IV	-	7251801	7252364;7252368	0.553931	0.682923	-Inf;-Inf
mob-3	IV_-_7386839_7386921_7387124_7388857	IV	-	7386839	7386921;7387124;7388857	0.123345	0.230064	-0.00626666666666666;-0.0753666666666666;0.0816333333333333
spe-48	I_-_1955446_1956863_1956893	I	-	1955446	1956863;1956893	0.0144625	0.0428038	0.0187333333333333;-0.0187333333333333
vdac-1	IV_-_7507116_7507191_7507272	IV	-	7507116	7507191;7507272	0.250855	0.387716	-0.000466666666666667;0.000466666666666837
R05G6.10	IV_-_7520365_7527005_7528588	IV	-	7520365	7527005;7528588	0.0344307	0.0850372	-0.0966666666666667;0.0966666666666667
pam-1	IV_-_7547117_7547202_7550043	IV	-	7547117	7547202;7550043	0.00117969	0.00546406	0.0345333333333333;-0.0345333333333335
dif-1	IV_-_7552874_7552976_7553686	IV	-	7552874	7552976;7553686	0.0234605	0.0628466	-0.2283;0.2283
F49E8.7	IV_-_7556067_7556112_7556116	IV	-	7556067	7556112;7556116	0.216189	0.348152	0.0301333333333333;-0.0301333333333333
F32E10.5	IV_-_7575137_7575207_7575515	IV	-	7575137	7575207;7575515	0.525255	0.657932	0.0167666666666667;-0.0167666666666667
F45E4.5	IV_-_7628362_7628442_7628446	IV	-	7628362	7628442;7628446	0.548464	0.678262	0.0115333333333333;-0.0115333333333333
nep-16	IV_-_7640120_7640185_7640350	IV	-	7640120	7640185;7640350	0.809677	0.878347	-0.0230333333333333;0.0230333333333334
nrde-4	IV_-_7650468_7651004_7654170	IV	-	7650468	7651004;7654170	0.906096	0.943306	0.00466666666666666;-0.0046666666666666
F56B3.2	IV_-_768032_768318_769227	IV	-	768032	768318;769227	0.0808418	0.166762	-0.0422666666666667;0.0422666666666666
zgpa-1	IV_-_7811788_7811845_7811854	IV	-	7811788	7811845;7811854	0.142759	0.256488	-0.0107666666666666;0.0107666666666667
T14A8.2	IV_-_7822175_7822488_7822503	IV	-	7822175	7822488;7822503	0.0104232	0.0330075	0.0442;-0.0442
Y37E3.1	I_-_2061882_2061926_2061935	I	-	2061882	2061926;2061935	0.367347	0.512224	-0.0383;0.0383000000000001
Y37E3.1	I_-_2062063_2062116_2062792	I	-	2062063	2062116;2062792	0.0206968	0.0569035	0.0445;-0.0445000000000002
mec-17	IV_-_7985635_7985680_7987071	IV	-	7985635	7985680;7987071	0.23557	0.370579	-0.00833333333333333;0.0083333333333333
zipt-15	IV_-_809903_811527_811551	IV	-	809903	811527;811551	0.648169	0.75839	0.0144999999999998;-0.0145
wsp-1	IV_-_8191517_8192091_8197426	IV	-	8191517	8192091;8197426	5.83188e-06	5.40726e-05	-0.2181;0.2181
Y37E3.8	I_-_2070207_2070424_2070438	I	-	2070207	2070424;2070438	0.000608912	0.00311796	0.000633333333333333;-0.000633333333333375
D2096.7	IV_-_8376835_8377309_8377327	IV	-	8376835	8377309;8377327	0.0253267	0.0668754	-0.0529333333333333;0.0529333333333334
tag-77	IV_-_8507331_8508540_8509185	IV	-	8507331	8508540;8509185	0.395743	0.539629	-0.0289333333333334;0.0289333333333331
tag-77	IV_-_8509401_8509544_8510397	IV	-	8509401	8509544;8510397	3.48125e-11	8.81075e-10	0.0518;-0.0518000000000001
C49C8.5	IV_-_8653479_8653573_8653606	IV	-	8653479	8653573;8653606	0.634986	0.748027	-0.00403333333333333;0.00403333333333322
elli-1	IV_-_8753961_8754042_8754564	IV	-	8753961	8754042;8754564	0.0318581	0.0799143	0.0591333333333333;-0.0591333333333333
C33D9.3	IV_-_8792442_8792556_8792565	IV	-	8792442	8792556;8792565	0.0213206	0.0582215	-0.0495;0.0495
exc-5	IV_-_8803016_8803086_8803962	IV	-	8803016	8803086;8803962	0.300532	0.443068	-0.0359333333333333;0.0359333333333333
NONE	I_-_217261_217304_217309	I	-	217261	217304;217309	0.0255269	0.0672699	0.1089;-0.1089
col-3	IV_-_8823442_8825552_8979031	IV	-	8823442	8825552;8979031	0.0211147	0.0578139	Inf;Inf
gcy-17	I_-_2226943_2226989_2226998	I	-	2226943	2226989;2226998	0.893556	0.934883	-0.161533333333333;0.161533333333333
col-3	IV_-_8823622_8825444_8825477	IV	-	8823622	8825444;8825477	0.0427314	0.100933	-0.436533333333333;0.436533333333333
col-3	IV_-_8823824_8824082_8825212	IV	-	8823824	8824082;8825212	0.0102331	0.0325107	-0.0142666666666668;0.0142666666666667
Y34D9A.8	I_-_1052025_1052072_1052090_1052567	I	-	1052025	1052072;1052090;1052567	0.173521	0.296043	0.00293333333333333;-0.0609333333333333;0.0580000000000001
Y11D7A.10	IV_-_9259649_9259694_9259704	IV	-	9259649	9259694;9259704	0.00472612	0.0174207	0.0601;-0.0600999999999999
flh-1	IV_-_9263702_9263743_9264213	IV	-	9263702	9263743;9264213	0.0679621	0.145841	-0.1211;0.1211
pezo-1	IV_-_9353590_9355371_9359444	IV	-	9353590	9355371;9359444	0.00556468	0.019916	-0.0725666666666666;0.0725666666666667
C33A12.3	IV_-_9511252_9511303_9512082	IV	-	9511252	9511303;9512082	0.238423	0.373863	0.00713333333333333;-0.00713333333333321
mca-1	IV_-_9631318_9631550_9632016_9634763	IV	-	9631318	9631550;9632016;9634763	3.44779e-18	1.85784e-16	0.0774;-0.00170000000000003;-0.0757333333333333
nhr-34	IV_-_9669304_9672565_9675614	IV	-	9669304	9672565;9675614	0.019284	0.0538598	0.0765333333333333;-0.0765333333333332
egl-20	IV_-_9813891_9813994_9814009	IV	-	9813891	9813994;9814009	0.587359	0.710456	0.0169666666666667;-0.0169666666666667
dot-1.1	I_-_2392708_2393207_2396102	I	-	2392708	2393207;2396102	0.532129	0.664104	0.0191000000000001;-0.0191
gon-1	IV_-_9937440_9937995_9938618	IV	-	9937440	9937995;9938618	0.914038	0.948442	0.00443333333333333;-0.0044333333333334
pyp-1	IV_-_9996791_9997557_9998832	IV	-	9996791	9997557;9998832	0.95289	0.974059	-0.00403333333333333;0.00403333333333333
C51E3.10	V_-_10160648_10160875_10160880	V	-	10160648	10160875;10160880	0.769743	0.849943	-0.00683333333333336;0.00683333333333336
ZK856.11	V_-_10204091_10204179_10204340	V	-	10204091	10204179;10204340	0.167808	0.288848	-0.0177666666666667;0.0177666666666667
rop-1	V_-_10253917_10254014_10254082	V	-	10253917	10254014;10254082	1.25289e-05	0.000106357	-0.0327000000000002;0.0327
ric-4	V_-_10262408_10262509_10270211	V	-	10262408	10262509;10270211	0.284849	0.425469	-0.0213000000000001;0.0213000000000001
flp-34	V_-_1029822_1031527_1033328	V	-	1029822	1031527;1033328	0.807634	0.876767	0.000866666666666571;-0.000866666666666682
che-12	V_-_10301796_10302224_10302717	V	-	10301796	10302224;10302717	0.00959635	0.0309429	-0.1903;0.1903
che-12	V_-_10303024_10303465_10304543	V	-	10303024	10303465;10304543	0.00452872	0.0168391	-0.171533333333333;0.171533333333333
crm-1	V_-_10325030_10325098_10325105	V	-	10325030	10325098;10325105	0.214718	0.34641	0.00293333333333323;-0.00293333333333333
crm-1	V_-_10326448_10329179_10331077	V	-	10326448	10329179;10331077	0.772307	0.851623	0.00679999999999999;-0.0067999999999997
nol-56	V_-_10352129_10352173_10352567	V	-	10352129	10352173;10352567	0.00247558	0.0101992	-0.00546666666666684;0.00546666666666667
dmsr-8	V_-_10512678_10513059_10513065	V	-	10512678	10513059;10513065	0.0295167	0.0752549	0.0699666666666667;-0.0699666666666667
vps-54	V_-_10571354_10571645_10575443	V	-	10571354	10571645;10575443	0.0303034	0.0768591	0.0219666666666667;-0.0219666666666666
aat-5	I_-_2572039_2572087_2572091	I	-	2572039	2572087;2572091	0.701235	0.799054	-0.00433333333333333;0.0043333333333333
D1054.1	V_-_10768633_10768676_10768693	V	-	10768633	10768676;10768693	0.0305397	0.0773439	0.0396999999999998;-0.0397
secs-1	V_-_10802934_10802976_10802989	V	-	10802934	10802976;10802989	0.214691	0.346377	0.0307000000000001;-0.0307
secs-1	V_-_10803901_10803947_10803952	V	-	10803901	10803947;10803952	0.909335	0.945362	-0.00176666666666667;0.00176666666666681
vps-36	V_-_10959927_10959974_10959976	V	-	10959927	10959974;10959976	0.790431	0.864759	-0.0103666666666667;0.0103666666666666
fig-1	V_-_10970950_10971016_10971252	V	-	10970950	10971016;10971252	0.0905728	0.181785	-0.104433333333333;0.104433333333333
act-3	V_-_11073005_11073052_11077936	V	-	11073005	11073052;11077936	0.710628	0.807058	-0.000233333333333308;0.000233333333333333
act-3	V_-_11073264_11073647_11074413	V	-	11073264	11073647;11074413	3.47111e-24	2.98987e-22	0.603533333333333;-0.603533333333333
lact-8	V_-_11092273_11092322_11092327	V	-	11092273	11092322;11092327	0.00580856	0.0205877	-0.110766666666667;0.110766666666667
cln-3.1	V_-_11265362_11265411_11265416	V	-	11265362	11265411;11265416	0.951064	0.972975	-0.000299999999999856;0.000299999999999995
NONE	V_-_11385900_11484464_11484503	V	-	11385900	11484464;11484503	0.0148712	0.043783	Inf;Inf
F32B5.7	I_-_2679890_2680426_2680553	I	-	2679890	2680426;2680553	0.000116591	0.000758309	-0.0271;0.0271
pms-2	V_-_11569424_11569465_11569470	V	-	11569424	11569465;11569470	0.016619	0.0478587	0.0611000000000002;-0.0611
dnj-30	I_-_2719267_2719658_2720668	I	-	2719267	2719658;2720668	0.107543	0.207157	-0.00843333333333333;0.00843333333333329
sipa-1	V_-_11633492_11633536_11633540	V	-	11633492	11633536;11633540	0.470563	0.609857	0.00633333333333333;-0.0063333333333333
sipa-1	V_-_11635372_11636982_11637009	V	-	11635372	11636982;11637009	0.169767	0.291149	0.0429333333333332;-0.0429333333333333
D2023.3	V_-_11802171_11803354_11803924	V	-	11802171	11803354;11803924	0.922311	0.953971	-0.00279999999999998;0.00280000000000014
mpst-1	V_-_11826187_11826232_11826237	V	-	11826187	11826232;11826237	0.00861319	0.0283161	-0.0219333333333334;0.0219333333333333
sop-3	I_-_2761513_2762145_2762242	I	-	2761513	2762145;2762242	0.383835	0.52797	0.00879999999999981;-0.0088
sop-3	I_-_2772984_2774991_2775422	I	-	2772984	2774991;2775422	0.477262	0.615792	0.0062;-0.00619999999999987
pkc-1	V_-_12019437_12019495_12023601	V	-	12019437	12019495;12023601	0.303552	0.446243	0.0257;-0.0257000000000001
kup-1	V_-_12037141_12038658_12040775	V	-	12037141	12038658;12040775	0.0339361	0.0840756	0.0165666666666667;-0.0165666666666666
R07B7.9	V_-_12079596_12079635_12079638	V	-	12079596	12079635;12079638	1.17711e-05	0.000100624	-0.2679;0.2679
C27A7.5	V_-_12158175_12158253_12160296	V	-	12158175	12158253;12160296	0.0263391	0.0688738	0.112366666666667;-0.112366666666667
twk-13	V_-_12326575_12328214_12332075_12335821	V	-	12326575	12328214;12332075;12335821	0.0663265	0.14298	-0.06;-0.0214;0.0814
NONE	V_-_12353501_12353581_12353590_12353599	V	-	12353501	12353581;12353590;12353599	0.16867	0.289836	0.00359999999999994;0.229833333333333;-0.233433333333333
NONE	V_-_12353702_12353815_12353824	V	-	12353702	12353815;12353824	0.0228301	0.0614956	-0.3096;0.3096
C13C12.2	V_-_12525336_12525565_12525593	V	-	12525336	12525565;12525593	0.239111	0.374663	0.0491;-0.0491
ril-2	V_-_12596821_12597060_12597069	V	-	12596821	12597060;12597069	0.25857	0.396843	-0.00656666666666639;0.00656666666666666
rpl-1	I_-_2875971_2876018_2876025_2876143	I	-	2875971	2876018;2876025;2876143	0.0276574	0.0715817	0.0029;0.0003;-0.00319999999999998
egl-2	V_-_1295416_1297518_1297527	V	-	1295416	1297518;1297527	0.884791	0.929563	0.055;-0.0549999999999999
shw-3	V_-_12976341_12980555_12985652_12987082	V	-	12976341	12980555;12985652;12987082	0.020532	0.0565446	0.1805;0.065;-0.245466666666667
F15B9.10	V_-_13007287_13007330_13007336	V	-	13007287	13007330;13007336	0.270873	0.410199	0.0441666666666667;-0.0441666666666667
col-159	V_-_13199315_13199362_13202155	V	-	13199315	13199362;13202155	1.62853e-08	2.68759e-07	-0.1245;0.1245
dmd-10	V_-_13225782_13225837_13236174	V	-	13225782	13225837;13236174	0.0874778	0.17702	0.121166666666667;-0.121166666666667
C34D1.4	V_-_13258399_13258971_13259150	V	-	13258399	13258971;13259150	0.679975	0.782739	0.0157999999999999;-0.0158000000000001
somi-1	V_-_13387643_13387683_13387692	V	-	13387643	13387683;13387692	0.000239855	0.0014127	-0.132066666666667;0.132066666666667
T10G3.1	V_-_13470060_13470139_13470645	V	-	13470060	13470139;13470645	0.370441	0.515251	-0.00546666666666666;0.00546666666666662
T10G3.1	V_-_13470804_13473364_13473379	V	-	13470804	13473364;13473379	0.790156	0.864578	-0.00290000000000001;0.00289999999999996
avr-15	V_-_13499568_13499615_13500659	V	-	13499568	13499615;13500659	2.06074e-23	1.68128e-21	0.257533333333333;-0.257533333333333
avr-15	V_-_13502170_13502436_13508760	V	-	13502170	13502436;13508760	0.0398604	0.0956142	0.1218;-0.1218
frpr-5	V_-_13534616_13536054_13542215	V	-	13534616	13536054;13542215	0.000168525	0.00104449	-0.3602;0.3602
fmo-4	V_-_13606506_13606548_13606552	V	-	13606506	13606548;13606552	0.00569083	0.0202596	0.00776666666666667;-0.00776666666666659
C30D11.5	V_-_1361311_1363738_1370931	V	-	1361311	1363738;1370931	0.438329	0.579979	-0.0397999999999999;0.0398
NONE	V_-_13731613_13731782_13731894	V	-	13731613	13731782;13731894	0.483061	0.620889	-0.0331333333333333;0.0331333333333333
F35E12.9	V_-_13741933_13742480_13742664	V	-	13741933	13742480;13742664	0.933414	0.961358	-0.00386666666666663;0.00386666666666657
rga-4	V_-_1375479_1376573_1376600	V	-	1375479	1376573;1376600	0.445479	0.586743	-0.0113;0.0113
cyp-35C1	V_-_13896826_13896872_13896915	V	-	13896826	13896872;13896915	0.00690215	0.0236788	0.0216;-0.0216
ric-7	V_-_14000860_14002302_14005772	V	-	14000860	14002302;14005772	0.102857	0.200182	-0.0723666666666667;0.0723666666666668
C30D11.5	V_-_1406930_1407178_1411428	V	-	1406930	1407178;1411428	0.126682	0.2347	-0.0126333333333333;0.0126333333333332
par-1	V_-_14126243_14126313_14127629_14128811_14131638	V	-	14126243	14126313;14127629;14128811;14131638	0.00552624	0.0197968	-0.00606666666666667;0.00806666666666666;-0.0166666666666667;0.0146333333333333
par-1	V_-_14131854_14132280_14132838	V	-	14131854	14132280;14132838	0.33772	0.482453	-0.00376666666666667;0.00376666666666681
par-1	V_-_14133295_14141088_14145039	V	-	14133295	14141088;14145039	0.00040426	0.00220118	-0.1393;0.1393
nep-21	V_-_14217741_14218129_14218153	V	-	14217741	14218129;14218153	0.0519755	0.118016	0.105233333333333;-0.105233333333333
nep-21	V_-_14220136_14220421_14226061	V	-	14220136	14220421;14226061	1.38048e-06	1.52136e-05	0.206166666666666;-0.206166666666667
K02E11.4	V_-_14247670_14247866_14247893_14486631	V	-	14247670	14247866;14247893;14486631	0.459957	0.600142	-0.1062;0.0217;0.0845333333333333
R02D5.6	V_-_14512763_14512806_14512815	V	-	14512763	14512806;14512815	0.105051	0.203323	0.253933333333333;-0.253933333333333
F43D2.7	V_-_14639090_14639270_14639390	V	-	14639090	14639270;14639390	0.574898	0.700406	-0.0137333333333334;0.0137333333333333
F43D2.7	V_-_14639462_14639510_14640846	V	-	14639462	14639510;14640846	0.920775	0.952865	0.00840000000000007;-0.00839999999999996
rin-1	V_-_14799406_14800126_14800803	V	-	14799406	14800126;14800803	0.00917093	0.029831	-0.0468;0.0467999999999997
ret-1	V_-_14830317_14830525_14830759_14831417_14833633	V	-	14830317	14830525;14830759;14831417;14833633	1.31467e-06	1.45784e-05	-0.0321;-0.296466666666667;0.1535;0.175033333333333
H12D21.9	V_-_14908174_14908636_14908669	V	-	14908174	14908636;14908669	0.742144	0.830898	-0.0127333333333334;0.0127333333333333
zmp-4	V_-_14918920_14919296_14919734	V	-	14918920	14919296;14919734	0.0200598	0.0555112	-0.0963666666666667;0.0963666666666666
cng-1	V_-_15026927_15027042_15027160	V	-	15026927	15027042;15027160	0.451538	0.592449	0.0307;-0.0306999999999999
C01G10.10	V_-_15081621_15081740_15081745	V	-	15081621	15081740;15081745	0.334743	0.479129	0.0477666666666667;-0.0477666666666667
T09F5.12	V_-_15165125_15165167_15165171	V	-	15165125	15165167;15165171	0.599105	0.719811	0.0133333333333333;-0.0133333333333335
K09H9.5	I_-_3142101_3142145_3142150	I	-	3142101	3142145;3142150	0.566988	0.694035	-0.00263333333333333;0.00263333333333349
T26H5.11	V_-_15444033_15444092_15444558	V	-	15444033	15444092;15444558	0.780061	0.857297	-Inf;-Inf
atx-3	V_-_15576887_15576935_15577325	V	-	15576887	15576935;15577325	0.548497	0.678281	-0.0757333333333333;0.0757333333333334
F28F8.7	V_-_15580848_15581384_15585110_15585757_15590556	V	-	15580848	15581384;15585110;15585757;15590556	8.12411e-05	0.000552833	-0.213;0.114533333333333;0.112166666666667;-0.0137
F53E4.1	V_-_15654487_15655161_15655179	V	-	15654487	15655161;15655179	0.000235831	0.00139349	0.229966666666667;-0.229966666666667
T26E4.4	V_-_15792063_15792102_15792107	V	-	15792063	15792102;15792107	0.774129	0.852963	0.0123666666666666;-0.0123666666666667
nhr-213	V_-_15895432_15895485_15895500	V	-	15895432	15895485;15895500	0.644463	0.75537	0.00883333333333336;-0.00883333333333347
vbh-1	I_-_3161789_3161916_3162075	I	-	3161789	3161916;3162075	0.307889	0.450874	-0.109733333333333;0.109733333333333
gst-22	V_-_16231584_16232110_16232137	V	-	16231584	16232110;16232137	0.46793	0.607626	-0.00299999999999989;0.003
nhr-237	V_-_1626328_1626734_1626738	V	-	1626328	1626734;1626738	0.892538	0.934249	0.0380666666666667;-0.0380666666666667
F28G4.4	V_-_16283910_16283956_16283974	V	-	16283910	16283956;16283974	0.0175013	0.0498419	0.1537;-0.1537
nhr-238	V_-_1629301_1629349_1629353	V	-	1629301	1629349;1629353	0.894836	0.935489	0.0265666666666667;-0.0265666666666667
nhr-112	V_-_16722920_16722965_16722970	V	-	16722920	16722965;16722970	0.0532731	0.120185	-0.0295666666666666;0.0295666666666667
nhr-112	V_-_16723523_16723573_16723577	V	-	16723523	16723573;16723577	0.599313	0.719968	0.0112666666666667;-0.0112666666666666
Y46H3C.5	V_-_1691187_1691233_1691265	V	-	1691187	1691233;1691265	0.222992	0.355892	0.0915333333333334;-0.0915333333333334
zip-4	I_-_3264477_3264523_3264528	I	-	3264477	3264523;3264528	0.604107	0.723776	0.0117;-0.0116999999999999
T05E12.6	V_-_17085215_17085261_17085278	V	-	17085215	17085261;17085278	0.715038	0.810292	0.000766666666666582;-0.00076666666666667
T05E12.6	V_-_17088840_17088886_17088920	V	-	17088840	17088886;17088920	0.269217	0.408547	0.00603333333333333;-0.00603333333333333
Y68A4A.13	V_-_17207674_17208033_17469168	V	-	17207674	17208033;17469168	0.349665	0.494637	0.0116666666666667;-0.0116666666666667
cdap-2	I_-_3329942_3330592_3330601	I	-	3329942	3330592;3330601	0.0299823	0.076224	-0.00983333333333336;0.00983333333333333
twk-42	V_-_17730372_17731253_17732498	V	-	17730372	17731253;17732498	0.0063487	0.0221307	-0.290066666666667;0.290066666666667
fbxa-106	V_-_18083471_18085080_18085114	V	-	18083471	18085080;18085114	0.22999	0.364139	0.0501999999999998;-0.0502
Y37H2A.12	V_-_18129484_18129561_18129588	V	-	18129484	18129561;18129588	0.96381	0.98124	0.0285;-0.0285000000000001
F16H6.7	V_-_18208383_18208431_18208439	V	-	18208383	18208431;18208439	0.0665154	0.143303	0.0362999999999999;-0.0363
Y32G9B.1	V_-_1823710_1824631_1824667	V	-	1823710	1824631;1824667	0.337183	0.481924	-0.0153000000000001;0.0153
R10E8.1	V_-_18249399_18252252_18252264	V	-	18249399	18252252;18252264	0.193877	0.320758	-0.0666666666666667;0.0666666666666665
W05F2.4	I_-_3384007_3386349_3387678	I	-	3384007	3386349;3387678	3.47264e-13	1.12772e-11	-0.185533333333333;0.185533333333333
Y51A2D.13	V_-_18573297_18573609_18573905	V	-	18573297	18573609;18573905	0.668461	0.773872	0.00183333333333333;-0.00183333333333335
linc-25	V_-_18725458_18725648_18725652	V	-	18725458	18725648;18725652	0.431557	0.573837	-0.0108999999999999;0.0109
nhr-170	V_-_18799852_18800506_18800521	V	-	18799852	18800506;18800521	0.721417	0.81525	-0.00863333333333327;0.00863333333333331
zig-11	V_-_1882240_1892860_1892878	V	-	1882240	1892860;1892878	0.187413	0.313004	0.0211666666666667;-0.0211666666666668
W05F2.4	I_-_3395956_3396664_3396700	I	-	3395956	3396664;3396700	0.477995	0.616412	-0.0171333333333333;0.0171333333333334
W05F2.4	I_-_3399020_3399464_3399599	I	-	3399020	3399464;3399599	0.000141238	0.000895853	-0.323866666666667;0.323866666666667
W05F2.4	I_-_3402864_3402948_3407140	I	-	3402864	3402948;3407140	8.85384e-08	1.264e-06	0.3914;-0.3914
nhr-95	V_-_19077213_19078096_19078705	V	-	19077213	19078096;19078705	0.464258	0.604128	-0.0485;0.0485000000000001
srw-86	V_-_19400404_19400449_19400596	V	-	19400404	19400449;19400596	0.374375	0.51914	0.00616666666666665;-0.00616666666666667
M04C3.2	V_-_19446121_19446486_19446632	V	-	19446121	19446486;19446632	2.77672e-06	2.81136e-05	0.1267;-0.1267
Y43F8B.23	V_-_19466540_19466667_19466681	V	-	19466540	19466667;19466681	0.0750049	0.157297	-0.103533333333333;0.103533333333333
Y43F8B.2	V_-_19521846_19522605_19531464	V	-	19521846	19522605;19531464	0.508474	0.643188	-0.00160000000000016;0.0016
Y43F8B.1	V_-_19539342_19539412_19543258	V	-	19539342	19539412;19543258	0.530764	0.662951	-0.0162333333333333;0.0162333333333334
dmd-3	V_-_19651961_19652635_19654366	V	-	19651961	19652635;19654366	0.584087	0.708157	0.1526;-0.1526
tnt-4	V_-_1991827_1992634_1992718	V	-	1991827	1992634;1992718	0.271309	0.410645	0.0304333333333333;-0.0304333333333333
Y60A3A.16	V_-_19922290_19922389_19922396	V	-	19922290	19922389;19922396	0.692171	0.792275	0.0555333333333333;-0.0555333333333332
mbtr-1	I_-_347044_347091_348303	I	-	347044	347091;348303	2.24625e-08	3.6106e-07	0.589033333333333;-0.589033333333333
ttx-1	V_-_20059754_20061415_20064125	V	-	20059754	20061415;20064125	0.686568	0.787781	0.0513999999999999;-0.0514
dcs-1	V_-_20088252_20088485_20089310	V	-	20088252	20088485;20089310	0.0744495	0.156416	0.0100333333333333;-0.0100333333333332
F53H2.3	V_-_20408352_20416550_20422002	V	-	20408352	20416550;20422002	0.867148	0.918083	0.0473333333333333;-0.0473333333333334
F48F5.6	V_-_20448496_20449748_20451798	V	-	20448496	20449748;20451798	0.381966	0.52629	-0.0132666666666668;0.0132666666666667
NONE	V_-_20468600_20480495_20480542	V	-	20468600	20480495;20480542	0.22879	0.362698	-Inf;-Inf
B0250.7	V_-_20468663_20473853_20480414	V	-	20468663	20473853;20480414	0.958467	0.978117	0.0424333333333333;-0.0424333333333333
NONE	V_-_20469251_20479834_20479905	V	-	20469251	20479834;20479905	0.0249499	0.0660469	-Inf;-Inf
Y47G6A.19	I_-_3526607_3526654_3526663	I	-	3526607	3526654;3526663	0.463622	0.603554	0.0147333333333333;-0.0147333333333336
elp-1	V_-_20768984_20769070_20770049	V	-	20768984	20769070;20770049	0.00031016	0.00176141	-0.1119;0.1119
gcy-22	V_-_20822854_20822958_20822970_20822982	V	-	20822854	20822958;20822970;20822982	0.109289	0.209748	-0.0238;-0.1536;0.1774
pud-1.1	V_-_2211722_2211768_2211772	V	-	2211722	2211768;2211772	0.0700097	0.14913	-0.0395333333333333;0.0395333333333332
nhr-204	V_-_255949_255995_255998	V	-	255949	255995;255998	0.433857	0.575804	0.0375999999999999;-0.0375999999999999
C29G2.6	V_-_2584434_2584481_2585770	V	-	2584434	2584481;2585770	0.00549747	0.0197135	-0.0204666666666667;0.0204666666666667
ketn-1	V_-_2782585_2782842_2783364	V	-	2782585	2782842;2783364	0.569057	0.695612	-0.0116666666666668;0.0116666666666667
folt-2	V_-_2874047_2874263_2874268	V	-	2874047	2874263;2874268	0.273694	0.413131	0.000133333333333333;-0.000133333333333208
Y73C8B.1	V_-_3196464_3196519_3196596	V	-	3196464	3196519;3196596	0.285044	0.425661	-0.0278333333333333;0.0278333333333333
K08D9.4	V_-_3200035_3200084_3200087	V	-	3200035	3200084;3200087	0.784103	0.860434	0.0369333333333333;-0.0369333333333333
ugt-64	V_-_3504457_3504832_3504925	V	-	3504457	3504832;3504925	0.867367	0.91821	0.00106666666666677;-0.00106666666666666
ugt-64	V_-_3505696_3506223_3506244	V	-	3505696	3506223;3506244	0.00209137	0.0088678	-0.182333333333333;0.182333333333333
acr-23	V_-_3657454_3657627_3657660	V	-	3657454	3657627;3657660	0.0783905	0.16285	-0.178866666666667;0.178866666666667
cyp-33C8	V_-_3802405_3802449_3802451	V	-	3802405	3802449;3802451	0.343689	0.488599	0.00193333333333323;-0.00193333333333333
H10D18.5	V_-_3820194_3820411_3827649_3831607	V	-	3820194	3820411;3827649;3831607	7.23176e-12	1.9948e-10	0.2877;-0.00693333333333335;-0.2808
NONE	V_-_4129301_4129393_4129397	V	-	4129301	4129393;4129397	0.687025	0.788101	Inf;Inf
Y45G5AM.9	V_-_4185075_4186056_4186162_4190014	V	-	4185075	4186056;4186162;4190014	0.00319927	0.012637	-0.0645666666666667;-0.0339666666666667;0.0985333333333333
NONE	V_-_4302534_4310466_4310470	V	-	4302534	4310466;4310470	0.210643	0.341451	-0.0910666666666667;0.0910666666666666
glrx-3	V_-_4339138_4339887_4339900	V	-	4339138	4339887;4339900	0.228272	0.362099	0.0045666666666665;-0.00456666666666667
larp-5	I_-_3733703_3734338_3734431	I	-	3733703	3734338;3734431	0.0617093	0.135062	0.0821666666666667;-0.0821666666666667
sos-1	V_-_4520171_4520316_4521758	V	-	4520171	4520316;4521758	0.883864	0.929126	-0.000833333333333339;0.000833333333333131
sos-1	V_-_4537581_4538309_4539156	V	-	4537581	4538309;4539156	0.679941	0.78272	-0.0012;0.00119999999999987
F41F3.3	V_-_4647960_4647995_4918238	V	-	4647960	4647995;4918238	0.0647145	0.140281	-0.147433333333333;0.147433333333333
ZC266.1	V_-_4696878_4696967_4697017	V	-	4696878	4696967;4697017	0.672891	0.777122	0.00586666666666666;-0.00586666666666669
T19H12.6	V_-_4877069_4877573_4877577	V	-	4877069	4877573;4877577	0.830099	0.892686	-0.0233333333333334;0.0233333333333333
tam-1	V_-_4961399_4961441_4961474	V	-	4961399	4961441;4961474	0.292754	0.434239	0.00473333333333326;-0.00473333333333333
swt-7	V_-_5029956_5030288_5030489	V	-	5029956	5030288;5030489	0.241793	0.377539	-0.00256666666666667;0.00256666666666661
cest-32	V_-_5230711_5231419_5231466	V	-	5230711	5231419;5231466	0.11682	0.220664	-0.00426666666666664;0.00426666666666667
NONE	V_-_5243950_5244123_5244241	V	-	5243950	5244123;5244241	0.432642	0.574797	-Inf;-Inf
nhr-216	V_-_5356151_5356193_5356199	V	-	5356151	5356193;5356199	0.467969	0.607626	-0.0752;0.0752
nhr-216	V_-_5356306_5356349_5356354	V	-	5356306	5356349;5356354	0.786004	0.861825	0.0121666666666666;-0.0121666666666667
grl-18	V_-_5487336_5487392_5487395	V	-	5487336	5487392;5487395	0.700043	0.798278	0.131066666666667;-0.131066666666667
hpo-15	V_-_5512600_5513666_5513755	V	-	5512600	5513666;5513755	0.227577	0.361206	-0.0467333333333333;0.0467333333333334
F44E7.4	V_-_5774282_5774550_5774598	V	-	5774282	5774550;5774598	0.0934742	0.186309	0.0466;-0.0466
F26F12.3	V_-_5844232_5844321_5844359_5845238_5845636	V	-	5844232	5844321;5844359;5845238;5845636	0.101197	0.197778	0.0798333333333333;0.00266666666666666;-0.0061;-0.0763999999999998
guk-1	I_-_3860583_3860640_3861760_3861958_3862496	I	-	3860583	3860640;3861760;3861958;3862496	0.0425974	0.100694	0.0249333333333333;0.0241;0.00360000000000005;-0.0526
C04E6.12	V_-_5918614_5918724_5918787	V	-	5918614	5918724;5918787	0.0772753	0.160952	-0.0972333333333333;0.0972333333333334
R01B10.6	V_-_6052809_6053110_6053194	V	-	6052809	6053110;6053194	0.414026	0.556877	0.0100666666666667;-0.0100666666666667
ttn-1	V_-_6154800_6154947_6161645	V	-	6154800	6154947;6161645	0.263792	0.402626	0.0540333333333333;-0.0540333333333335
T05H4.10	V_-_6423990_6424032_6424037	V	-	6423990	6424032;6424037	0.0180511	0.0511093	0.0265666666666667;-0.0265666666666665
T05H4.11	V_-_6425443_6425526_6425746	V	-	6425443	6425526;6425746	0.157933	0.27641	-0.0102666666666667;0.0102666666666665
dpy-11	V_-_6513346_6515070_6515086	V	-	6513346	6515070;6515086	0.0342622	0.0846888	0.179733333333333;-0.179733333333333
hpo-26	V_-_6532170_6532216_6532228	V	-	6532170	6532216;6532228	0.591178	0.713599	-0.0135666666666667;0.0135666666666667
hpo-26	V_-_6532508_6532889_6533235	V	-	6532508	6532889;6533235	0.428951	0.571487	-0.0201;0.0201
EGAP9.3	V_-_6579580_6579730_6579736	V	-	6579580	6579730;6579736	0.989098	0.998558	0.0265999999999998;-0.0266
gon-14	V_-_6606905_6607469_6607498_6607503_6607562	V	-	6606905	6607469;6607498;6607503;6607562	0.418335	0.561103	-0.00993333333333324;0.0152;0.00653333333333331;-0.0117666666666667
syx-18	V_-_6654451_6654494_6654497	V	-	6654451	6654494;6654497	0.227419	0.361054	0.00413333333333343;-0.00413333333333333
pmp-5	V_-_6662381_6662612_6662863	V	-	6662381	6662612;6662863	0.92699	0.957146	0.0002;-0.000199999999999756
pmp-5	V_-_6663790_6664113_6664146	V	-	6663790	6664113;6664146	0.00813593	0.0270406	0.00913333333333333;-0.00913333333333344
W02F12.4	V_-_6706440_6706480_6706499	V	-	6706440	6706480;6706499	0.762879	0.84523	0.00250000000000002;-0.00249999999999995
bbs-8	V_-_6763056_6763252_6763288	V	-	6763056	6763252;6763288	0.692611	0.792657	0.000466666666666671;-0.000466666666666615
dmsr-9	V_-_6798878_6798925_6799009	V	-	6798878	6798925;6799009	0.503666	0.6392	Inf;Inf
cdc-26	I_-_10639454_10639497_10639500	I	-	10639454	10639497;10639500	0.791585	0.865304	0.0139;-0.0139
unc-68	V_-_6907117_6907334_6907606	V	-	6907117	6907334;6907606	0.50474	0.640037	-0.0310666666666667;0.0310666666666667
unc-73	I_-_4002508_4002550_4002595	I	-	4002508	4002550;4002595	0.577432	0.70281	0.0119;-0.0119
unc-68	V_-_6913879_6913971_6914456	V	-	6913879	6913971;6914456	0.470992	0.610228	0.0631666666666666;-0.0631666666666669
unc-68	V_-_6924806_6924906_6928888	V	-	6924806	6924906;6928888	0.672923	0.777131	0.0197;-0.0197000000000001
unc-73	I_-_4004604_4008144_4010772	I	-	4004604	4008144;4010772	0.451755	0.59265	0.00443333333333333;-0.00443333333333329
unc-73	I_-_4010852_4011369_4015939	I	-	4010852	4011369;4015939	5.34419e-06	5.00415e-05	0.120933333333333;-0.120933333333333
nhr-162	V_-_6991754_6991798_6991802	V	-	6991754	6991798;6991802	0.438587	0.5802	-0.0373;0.0373
F20A1.6	V_-_7025809_7026113_7026437	V	-	7025809	7026113;7026437	0.0348211	0.085791	-0.180166666666667;0.180166666666667
unc-73	I_-_4016971_4017322_4020257_4021227	I	-	4016971	4017322;4020257;4021227	0.0508322	0.115943	0.00143333333333337;-0.0572666666666667;0.0558666666666667
twk-11	V_-_7035080_7035279_7036423	V	-	7035080	7035279;7036423	0.742045	0.830828	0.2452;-0.2452
daam-1	V_-_70871_70950_77314	V	-	70871	70950;77314	0.21667	0.348672	0.0465;-0.0465000000000001
unc-73	I_-_4026941_4026987_4026993	I	-	4026941	4026987;4026993	0.262316	0.401062	-0.0446;0.0446
ugt-41	V_-_7162546_7162590_7162612	V	-	7162546	7162590;7162612	0.00327874	0.012896	0.0529333333333333;-0.0529333333333333
F09G2.8	V_-_7190619_7191655_7191659_7191665_7191670	V	-	7190619	7191655;7191659;7191665;7191670	0.00387457	0.0147986	0.0211;-0.0173;0.0152;-0.0189666666666667
F09G2.8	V_-_7191808_7191862_7193033_7193582	V	-	7191808	7191862;7193033;7193582	0.00389215	0.0148498	-0.0592;-0.0357;0.0948000000000001
C13F10.5	V_-_7215145_7217645_7217649	V	-	7215145	7217645;7217649	0.875406	0.92343	-0.0014;0.00139999999999996
cyp-35A2	V_-_7362537_7362579_7362611	V	-	7362537	7362579;7362611	0.0145697	0.0430784	0.0111000000000001;-0.0111
ddo-2	V_-_7434122_7434225_7434304	V	-	7434122	7434225;7434304	0.146528	0.261576	0.00589999999999991;-0.0059
ddo-2	V_-_7434602_7434838_7434843	V	-	7434602	7434838;7434843	0.672441	0.776903	0.0300666666666667;-0.0300666666666668
nhx-3	V_-_7543205_7543360_7543469	V	-	7543205	7543360;7543469	0.505205	0.64047	-0.00916666666666655;0.00916666666666667
nhx-3	V_-_7543736_7543794_7544750	V	-	7543736	7543794;7544750	0.942633	0.96737	-0.0228333333333333;0.0228333333333335
T05B11.7	V_-_7732803_7733284_7733349	V	-	7732803	7733284;7733349	0.90715	0.944047	-0.0147666666666666;0.0147666666666666
uvs-1	V_-_7802937_7802981_7802985	V	-	7802937	7802981;7802985	0.0702074	0.149465	0.0176333333333333;-0.0176333333333334
uvs-1	V_-_7803697_7804116_7804142	V	-	7803697	7804116;7804142	0.0765878	0.159915	0.214333333333333;-0.214333333333333
che-7	V_-_7965335_7965492_7968837	V	-	7965335	7965492;7968837	0.192103	0.318528	0.0485;-0.0484999999999999
let-413	V_-_7973553_7973986_7973999_7974050	V	-	7973553	7973986;7973999;7974050	0.593361	0.715427	0.0213999999999999;-0.0217333333333334;0.000299999999999988
let-413	V_-_7975064_7975410_7975431	V	-	7975064	7975410;7975431	0.0678749	0.145701	0.0968333333333333;-0.0968333333333333
E01A2.5	I_-_4136518_4136768_4136893	I	-	4136518	4136768;4136893	0.00236011	0.00979665	0.0419666666666667;-0.0419666666666667
K07C11.7	V_-_8209650_8210515_8210888_8213925	V	-	8209650	8210515;8210888;8213925	0.000167902	0.00104118	0.1299;-0.0352333333333333;-0.0946333333333333
lmd-3	V_-_8429927_8430016_8430499	V	-	8429927	8430016;8430499	0.000114384	0.000745753	-0.0264333333333333;0.0264333333333333
lmd-3	V_-_8434307_8438345_8444736	V	-	8434307	8438345;8444736	0.536141	0.667382	-0.026;0.0259999999999999
T23B12.8	V_-_8470452_8470962_8471114	V	-	8470452	8470962;8471114	0.568843	0.695461	0.0196666666666665;-0.0196666666666667
ZK994.6	V_-_8502780_8503199_8504384	V	-	8502780	8503199;8504384	0.265482	0.404521	-0.1105;0.1105
F45F2.11	V_-_8519553_8519599_8519607	V	-	8519553	8519599;8519607	0.267029	0.406184	-0.0340333333333333;0.0340333333333334
slc-17.8	V_-_8541674_8543156_8545380	V	-	8541674	8543156;8545380	0.0308837	0.0780376	-0.2044;0.2044
H14N18.4	V_-_8927520_8927616_8927961_8928827	V	-	8927520	8927616;8927961;8928827	0.000324534	0.00183146	0.192166666666667;-0.0174333333333333;-0.174733333333333
NONE	V_-_8976439_8976489_8976497	V	-	8976439	8976489;8976497	0.30089	0.443455	0.015;-0.015
B0511.12	I_-_10657592_10657646_10657713	I	-	10657592	10657646;10657713	0.00789158	0.0264105	0.0324333333333334;-0.0324333333333333
col-144	V_-_9160468_9160515_9165178	V	-	9160468	9160515;9165178	0.286506	0.427316	0.000166666666666759;-0.000166666666666667
tos-1	V_-_9343146_9343194_9343196_9343204	V	-	9343146	9343194;9343196;9343204	0.101591	0.198334	0.0315333333333333;0.0374333333333333;-0.0690333333333333
K07B1.7	V_-_9346783_9346836_9346838	V	-	9346783	9346836;9346838	0.54261	0.673139	0.0125333333333333;-0.0125333333333333
gpa-3	V_-_9357070_9357730_9357744	V	-	9357070	9357730;9357744	0.619307	0.735971	0.0385666666666667;-0.0385666666666667
F36D4.4	V_-_9405849_9409090_9412906	V	-	9405849	9409090;9412906	0.623455	0.738706	0.1873;-0.1873
rgef-1	V_-_9560007_9560066_9560888	V	-	9560007	9560066;9560888	0.000259191	0.00150894	-0.1215;0.1215
atl-1	V_-_9635906_9635950_9635953	V	-	9635906	9635950;9635953	0.673823	0.777859	-0.00273333333333333;0.00273333333333337
ZK287.4	V_-_9685484_9685540_9687608	V	-	9685484	9685540;9687608	0.0483669	0.111395	0.2767;-0.2767
F40F9.5	V_-_9722275_9722563_9723842	V	-	9722275	9722563;9723842	0.0321733	0.0805697	0.0679666666666667;-0.0679666666666667
unc-42	V_-_9767530_9767665_9768233	V	-	9767530	9767665;9768233	0.761902	0.844389	-0.00133333333333333;0.00133333333333319
F46B6.4	V_-_9779410_9779454_9779458	V	-	9779410	9779454;9779458	0.40258	0.545815	0.0503333333333332;-0.0503333333333333
lsy-12	V_-_9853741_9856274_9858474	V	-	9853741	9856274;9858474	0.0258107	0.0678366	0.186033333333333;-0.186033333333333
rmd-2	V_-_9985395_9985494_9985808	V	-	9985395	9985494;9985808	0.000219343	0.00131133	-0.211933333333333;0.211933333333333
rde-1	V_-_9988823_9988883_9988914	V	-	9988823	9988883;9988914	0.60794	0.726771	0.0041000000000001;-0.0041
mlck-1	X_-_10063449_10063499_10063511	X	-	10063449	10063499;10063511	0.416557	0.559235	0.0209;-0.0209
unc-58	X_-_10109331_10109421_10111070_10113670_10117336_10122704_10125017_10128927	X	-	10109331	10109421;10111070;10113670;10117336;10122704;10125017;10128927	0.00071459	0.00356701	0.0292666666666667;-0.0333333333333333;-0.0288333333333333;0.195366666666667;-0.0197666666666667;-0.0235666666666667;-0.1191
unc-58	X_-_10129040_10129901_10129916	X	-	10129040	10129901;10129916	0.483269	0.62107	-0.111533333333333;0.111533333333333
C14H10.3	X_-_10224340_10225081_10228067	X	-	10224340	10225081;10228067	0.0186294	0.0523882	0.0328;-0.0327999999999999
C14H10.2	X_-_10245347_10246699_10247007_10248290	X	-	10245347	10246699;10247007;10248290	0.00327392	0.0128814	-0.00376666666666667;-0.0855666666666667;0.0893333333333332
C14H10.2	X_-_10249322_10249401_10250918	X	-	10249322	10249401;10250918	0.0501236	0.114632	0.0763;-0.0763
vpat-1	X_-_1041846_1042945_1044280_1044544	X	-	1041846	1042945;1044280;1044544	0.404165	0.547499	-0.0216;0.0319666666666667;-0.0103666666666665
mig-15	X_-_10425398_10425641_10425656	X	-	10425398	10425641;10425656	0.000442662	0.00237231	0.0881;-0.0881000000000001
eri-7	I_-_4454992_4455339_4455369	I	-	4454992	4455339;4455369	0.319942	0.463646	0.0305;-0.0305
abl-1	X_-_10606825_10607210_10607256	X	-	10606825	10607210;10607256	0.37953	0.524096	-0.0124666666666667;0.0124666666666666
unc-1	X_-_1060685_1062376_1062388	X	-	1060685	1062376;1062388	6.98657e-05	0.000483519	0.1346;-0.1346
abl-1	X_-_10607415_10608429_10608441	X	-	10607415	10608429;10608441	0.00749135	0.0253344	0.0776;-0.0776
abl-1	X_-_10612758_10613771_10616939	X	-	10612758	10613771;10616939	1.01281e-05	8.81894e-05	-0.0773;0.0772999999999999
plc-1	X_-_10796655_10796937_10796982	X	-	10796655	10796937;10796982	0.164164	0.284012	-0.0584;0.0584000000000002
plc-1	X_-_10797307_10797360_10797366	X	-	10797307	10797360;10797366	0.422203	0.56503	-0.0789333333333333;0.0789333333333333
plc-1	X_-_10797548_10797874_10798201	X	-	10797548	10797874;10798201	0.0100791	0.03215	-0.1054;0.1054
plc-1	X_-_10807572_10807932_10807962	X	-	10807572	10807932;10807962	0.216567	0.348566	0.0308666666666667;-0.0308666666666667
plc-1	X_-_10810194_10811406_10814046	X	-	10810194	10811406;10814046	0.816571	0.883221	0.0204333333333333;-0.0204333333333334
plc-1	X_-_10822054_10822790_10822811	X	-	10822054	10822790;10822811	0.897569	0.937154	-0.0299666666666666;0.0299666666666668
F47B10.8	X_-_10906516_10906776_10910526	X	-	10906516	10906776;10910526	0.575215	0.700719	0.106933333333333;-0.106933333333333
K09C8.7	X_-_10951140_10951211_10951220	X	-	10951140	10951211;10951220	0.774073	0.852942	-0.0135666666666667;0.0135666666666667
F13D2.1	X_-_11169215_11169354_11169420	X	-	11169215	11169354;11169420	0.00175742	0.00764908	0.0753333333333331;-0.0753333333333333
C34F6.11	X_-_11203291_11203543_11203801	X	-	11203291	11203543;11203801	0.00920309	0.0299159	-0.0258;0.0257999999999999
C34F6.10	X_-_11234620_11234807_11236331	X	-	11234620	11234807;11236331	0.178891	0.302809	0.0287;-0.0287000000000001
F38B2.4	X_-_11287401_11287462_11287470	X	-	11287401	11287462;11287470	0.458289	0.598612	-0.00126666666666667;0.00126666666666664
slo-2	X_-_11397149_11397192_11397244	X	-	11397149	11397192;11397244	0.84042	0.899922	-0.000433333333333397;0.000433333333333334
slo-2	X_-_11399542_11399645_11400572_11401202_11401459_11403058	X	-	11399542	11399645;11400572;11401202;11401459;11403058	0.00811397	0.0269889	-0.0339;-0.0649333333333333;0.0891666666666667;-0.0268;0.0364666666666666
slo-2	X_-_11403204_11404921_11405464	X	-	11403204	11404921;11405464	0.182825	0.307524	0.185133333333333;-0.185133333333333
igeg-2	X_-_11444978_11445196_11445239	X	-	11444978	11445196;11445239	0.312598	0.456169	0.0154000000000001;-0.0154
hpo-34	X_-_11517658_11517703_11517706	X	-	11517658	11517703;11517706	0.29094	0.432158	-0.00276666666666647;0.00276666666666667
D1007.3	I_-_4576584_4576684_4576703	I	-	4576584	4576684;4576703	0.633892	0.747105	0.108566666666667;-0.108566666666667
ftt-2	X_-_11604211_11604275_11604467	X	-	11604211	11604275;11604467	4.35496e-06	4.17659e-05	-0.0152333333333333;0.0152333333333331
cutl-11	X_-_11649257_11649732_11649915	X	-	11649257	11649732;11649915	0.00329562	0.0129546	0.329433333333333;-0.329433333333333
T04F8.7	X_-_11679661_11679795_11680070	X	-	11679661	11679795;11680070	1.17339e-06	1.31618e-05	-0.138733333333333;0.138733333333333
B0198.3	X_-_12044207_12044280_12044686	X	-	12044207	12044280;12044686	0.244963	0.381153	-0.0327666666666666;0.0327666666666667
W03G11.4	X_-_12080272_12087330_12092915	X	-	12080272	12087330;12092915	0.0832724	0.170538	-0.101166666666667;0.101166666666667
C25G6.3	X_-_1235989_1236037_1236040	X	-	1235989	1236037;1236040	0.710759	0.807148	-0.0316000000000001;0.0316
lin-2	X_-_12401537_12401585_12401591	X	-	12401537	12401585;12401591	0.766785	0.847814	0.00719999999999998;-0.00719999999999998
lin-2	X_-_12405324_12405656_12407146_12407842	X	-	12405324	12405656;12407146;12407842	0.0063613	0.0221629	-0.0638666666666667;-0.0300333333333333;0.0938666666666665
npr-4	X_-_12538090_12538361_12539419_12539441	X	-	12538090	12538361;12539419;12539441	0.0164624	0.0474815	0.00593333333333333;-0.1951;0.189166666666667
Y119C1A.1	I_-_4641597_4642014_4642052	I	-	4641597	4642014;4642052	0.213393	0.344811	0.00543333333333318;-0.00543333333333333
lep-5	X_-_12652848_12652891_12652895	X	-	12652848	12652891;12652895	0.298254	0.440621	0.0025;-0.00250000000000006
spcs-1	I_-_10682687_10682731_10682734	I	-	10682687	10682731;10682734	0.509462	0.644069	0.00150000000000017;-0.0015
npr-10	X_-_13018969_13019024_13019033	X	-	13018969	13019024;13019033	0.535059	0.666518	0.0561000000000001;-0.0561
NONE	X_-_13069631_13070913_13073338	X	-	13069631	13070913;13073338	0.139264	0.25184	Inf;Inf
snx-17	X_-_13119215_13119266_13122154	X	-	13119215	13119266;13122154	0.904027	0.941914	0.00339999999999996;-0.00339999999999974
linc-34	X_-_13401005_13401197_13401202_13401369	X	-	13401005	13401197;13401202;13401369	0.00900355	0.0293847	0.0990666666666667;0.0848333333333333;-0.183866666666667
sad-1	X_-_13494895_13495752_13498328_13500533	X	-	13494895	13495752;13498328;13500533	0.589947	0.712727	0.0126;-0.00223333333333334;-0.0103333333333335
pab-2	X_-_13525823_13527210_13531177	X	-	13525823	13527210;13531177	1.1874e-08	2.00092e-07	-0.0383333333333333;0.0383333333333333
acr-9	X_-_13643653_13643698_13643837	X	-	13643653	13643698;13643837	0.653033	0.76233	-0.0220333333333331;0.0220333333333333
obr-3	X_-_13803097_13803183_13803420_13806856_13809722	X	-	13803097	13803183;13803420;13806856;13809722	0.00341174	0.0133387	-0.0509;-0.105866666666667;0.0443333333333333;0.112466666666667
twk-23	X_-_13818145_13818617_13818623	X	-	13818145	13818617;13818623	0.572198	0.697999	-0.0125666666666667;0.0125666666666666
hlb-1	X_-_13867296_13867904_13868030	X	-	13867296	13867904;13868030	0.0990861	0.194549	-0.0664333333333333;0.0664333333333333
hlb-1	X_-_13870532_13870646_13871710_13876515	X	-	13870532	13870646;13871710;13876515	0.0506098	0.115555	-0.0263;-0.0430333333333333;0.0693666666666667
ceh-37	X_-_14198825_14199004_14199625	X	-	14198825	14199004;14199625	0.1185	0.223057	-0.0244;0.0244
ceh-37	X_-_14199731_14207810_14209073	X	-	14199731	14207810;14209073	0.901327	0.940087	-0.0426666666666666;0.0426666666666667
madd-3	X_-_14289300_14289403_14293605	X	-	14289300	14289403;14293605	1.12649e-05	9.6815e-05	-0.128766666666667;0.128766666666667
C11H1.2	X_-_14307067_14307520_14307613	X	-	14307067	14307520;14307613	0.0111415	0.0347917	0.0501333333333333;-0.0501333333333333
sel-7	X_-_14339558_14339607_14339613	X	-	14339558	14339607;14339613	0.923097	0.954534	-0.0221333333333332;0.0221333333333334
irk-3	X_-_14359065_14361356_14370348	X	-	14359065	14361356;14370348	0.5546	0.683503	0.262233333333333;-0.262233333333333
F23D12.7	X_-_14453384_14453580_14453584	X	-	14453384	14453580;14453584	0.446367	0.587611	0.1276;-0.1276
M04F3.3	I_-_4764879_4765076_4765651	I	-	4764879	4765076;4765651	0.0740348	0.1557	-0.0761999999999999;0.0762
M04F3.4	I_-_4771489_4771602_4771619	I	-	4771489	4771602;4771619	0.0262886	0.0687938	0.0494333333333332;-0.0494333333333333
F40E10.6	X_-_14703932_14704067_14704077_14704083	X	-	14703932	14704067;14704077;14704083	0.102126	0.199149	0.000133333333333374;-0.00636666666666667;0.00623333333333331
F40E10.6	X_-_14704340_14704665_14704675	X	-	14704340	14704665;14704675	0.054314	0.122017	-0.0172333333333333;0.0172333333333333
C05G5.7	X_-_14743830_14743899_14743949_14743978	X	-	14743830	14743899;14743949;14743978	0.0918753	0.183786	-0.421566666666667;0.0478;0.373766666666667
F09E10.7	X_-_1500858_1501588_1501772	X	-	1500858	1501588;1501772	0.0402478	0.0963391	-0.0719666666666667;0.0719666666666665
tts-1	X_-_1504624_1504767_1504797_1504881	X	-	1504624	1504767;1504797;1504881	4.28292e-18	2.28921e-16	-0.0320333333333333;0.114966666666667;-0.0829
H40L08.2	X_-_15077191_15077239_15077245	X	-	15077191	15077239;15077245	0.461098	0.601163	0.00243333333333318;-0.00243333333333333
H40L08.1	X_-_15081394_15081740_15081866	X	-	15081394	15081740;15081866	0.143771	0.257847	0.0048;-0.0047999999999998
unc-7	X_-_15123363_15123412_15123418	X	-	15123363	15123412;15123418	0.0705717	0.150013	0.0729666666666665;-0.0729666666666667
unc-7	X_-_15125187_15125405_15127123	X	-	15125187	15125405;15127123	0.961535	0.980005	0.00116666666666667;-0.00116666666666676
unc-7	X_-_15127175_15127378_15131751_15134576_15136496_15142078_15145668	X	-	15127175	15127378;15131751;15134576;15136496;15142078;15145668	0.0483869	0.111407	-0.0558999999999999;0.0585;0.0516;0.0226333333333333;-0.0740666666666667;-0.00283333333333333
toca-1	X_-_1515853_1516987_1521360	X	-	1515853	1516987;1521360	0.992929	1	-0.00676666666666667;0.00676666666666681
piki-1	X_-_15240530_15240571_15240575	X	-	15240530	15240571;15240575	0.0275896	0.0714501	0.0447666666666667;-0.0447666666666666
kin-20	X_-_15272952_15273150_15277698_15280585	X	-	15272952	15273150;15277698;15280585	0.000239834	0.0014127	-0.222333333333333;-0.0269;0.2492
pqn-36	X_-_15412954_15413138_15413192	X	-	15412954	15413138;15413192	0.382135	0.526444	-0.0161666666666667;0.0161666666666668
pqn-36	X_-_15413252_15413339_15415190	X	-	15413252	15413339;15415190	4.30067e-05	0.000315382	-0.1829;0.1829
rga-6	I_-_4856013_4856737_4864607	I	-	4856013	4856737;4864607	0.000703109	0.0035198	-0.197833333333333;0.197833333333333
C34B2.9	I_-_10699797_10701565_10701640	I	-	10699797	10701565;10701640	0.00488318	0.0178943	0.2417;-0.2417
lron-3	X_-_15547048_15547315_15547656	X	-	15547048	15547315;15547656	0.533375	0.665083	-0.00123333333333333;0.00123333333333331
Y7A5A.1	X_-_15769091_15769137_15769197	X	-	15769091	15769137;15769197	0.698809	0.797387	-3.33333333333297e-05;3.33333333333331e-05
let-2	X_-_16386215_16386611_16386752	X	-	16386215	16386611;16386752	0.0900877	0.181042	0.0945333333333334;-0.0945333333333334
eat-17	X_-_16401969_16403136_16406385	X	-	16401969	16403136;16406385	0.0342325	0.0846335	0.1227;-0.1227
tag-343	X_-_16666432_16666648_16666693	X	-	16666432	16666648;16666693	1.39626e-07	1.91959e-06	-0.0911666666666667;0.0911666666666666
F22H10.6	X_-_16689812_16690008_16690490	X	-	16689812	16690008;16690490	0.300022	0.442542	0.1448;-0.1448
cas-1	X_-_16809598_16809697_16813225_16813534	X	-	16809598	16809697;16813225;16813534	7.25521e-15	2.9009e-13	-0.155133333333333;0.00743333333333333;0.1477
NONE	X_-_16932341_16932642_16933397	X	-	16932341	16932642;16933397	0.873394	0.922189	-0.00416666666666665;0.00416666666666671
scpl-1	I_-_10091532_10092710_10093677	I	-	10091532	10092710;10093677	1.57213e-09	3.04956e-08	-0.0238;0.0237999999999999
NONE	X_-_16937709_16937859_16938463	X	-	16937709	16937859;16938463	0.986584	0.996997	-0.0144000000000001;0.0144
NONE	X_-_16939068_16939520_16939671	X	-	16939068	16939520;16939671	0.124746	0.23208	0.0673;-0.0673
NONE	X_-_16939253_16939554_16939856	X	-	16939253	16939554;16939856	0.111277	0.212699	-0.198566666666667;0.198566666666667
gcy-11	X_-_17053837_17054009_17055220	X	-	17053837	17054009;17055220	0.000234004	0.0013844	-0.1347;0.1347
F10D7.5	X_-_17385416_17385711_17385925	X	-	17385416	17385711;17385925	1.2469e-13	4.2929e-12	0.123;-0.123
F10D7.5	X_-_17386088_17386271_17386871	X	-	17386088	17386271;17386871	0.895712	0.936092	-0.00939999999999999;0.00939999999999996
F10D7.5	X_-_17386960_17388070_17388343	X	-	17386960	17388070;17388343	0.770837	0.850569	0.00139999999999999;-0.00139999999999996
F10D7.5	X_-_17389181_17390308_17391529	X	-	17389181	17390308;17391529	0.023778	0.0635171	0.0559666666666667;-0.0559666666666666
mlc-2	X_-_17456064_17459940_17460113	X	-	17456064	17459940;17460113	0.0123504	0.0378	-0.3822;0.3822
mlc-2	X_-_17456498_17459604_17459664	X	-	17456498	17459604;17459664	0.415058	0.557836	-0.0881999999999999;0.0882
slc-17.1	X_-_17463912_17463969_17464808	X	-	17463912	17463969;17464808	0.0641629	0.139359	0.181633333333333;-0.181633333333333
ZK54.3	X_-_17465796_17465967_17465998_17466010	X	-	17465796	17465967;17465998;17466010	0.450296	0.591401	-0.0229;-0.00323333333333331;0.0261333333333332
H18N23.2	X_-_17627975_17628180_17640719	X	-	17627975	17628180;17640719	0.843591	0.902129	-0.0479;0.0478999999999999
T08D2.6	X_-_181934_181993_182041	X	-	181934	181993;182041	0.412752	0.55564	0.0856666666666667;-0.0856666666666668
fhod-1	I_-_5065288_5065430_5068199	I	-	5065288	5065430;5068199	2.47868e-07	3.2211e-06	0.103066666666667;-0.103066666666667
T07D1.2	X_-_2435196_2435346_2438911	X	-	2435196	2435346;2438911	3.95267e-05	0.000292792	0.0680333333333333;-0.0680333333333334
fox-1	X_-_2450504_2455867_2459792	X	-	2450504	2455867;2459792	0.241626	0.377353	0.131033333333333;-0.131033333333333
F54G2.1	X_-_2629673_2630657_2640157_2650065	X	-	2629673	2630657;2640157;2650065	9.75004e-05	0.000648059	-0.0447666666666667;0.166666666666667;-0.121966666666667
F54G2.1	X_-_2650286_2652060_2661755_2664123	X	-	2650286	2652060;2661755;2664123	0.224284	0.357449	0.0645000000000001;-0.0611666666666666;-0.00343333333333334
igcm-3	X_-_2699409_2699456_2699460	X	-	2699409	2699456;2699460	0.314534	0.458114	0.00530000000000001;-0.00530000000000008
igcm-3	X_-_2703206_2704561_2705503	X	-	2703206	2704561;2705503	0.623835	0.73893	0.0117;-0.0116999999999999
unc-2	X_-_2716369_2716563_2716904_2716913	X	-	2716369	2716563;2716904;2716913	0.456742	0.597148	-0.00706666666666667;0.00736666666666667;-0.000266666666666526
unc-2	X_-_2722699_2723233_2723257	X	-	2722699	2723233;2723257	0.852959	0.908583	-0.0163333333333334;0.0163333333333333
unc-2	X_-_2730634_2731399_2736068_2743653	X	-	2730634	2731399;2736068;2743653	0.328589	0.473006	0.0648333333333334;-0.00376666666666667;-0.0610666666666667
unc-2	X_-_2743741_2744969_2747805	X	-	2743741	2744969;2747805	0.728596	0.820787	-0.017;0.017
Y71H10B.1	X_-_2837990_2838544_2840237	X	-	2837990	2838544;2840237	0.000305656	0.00173946	-0.0979666666666667;0.0979666666666667
mat-1	I_-_5126966_5127011_5127014	I	-	5126966	5127011;5127014	0.616554	0.73407	-0.00766666666666667;0.00766666666666682
cnnm-3	X_-_3039025_3040409_3041985	X	-	3039025	3040409;3041985	0.0108873	0.0341592	0.102666666666667;-0.102666666666667
cnnm-3	X_-_3042477_3043092_3043122	X	-	3042477	3043092;3043122	0.414307	0.557069	-0.0431;0.0431
gpd-3	X_-_3112856_3112902_3114087	X	-	3112856	3112902;3114087	0.000330793	0.0018617	0.00236666666666652;-0.00236666666666667
gpd-3	X_-_3113032_3113080_3114446	X	-	3113032	3113080;3114446	1.0602e-10	2.47013e-09	-0.0125;0.0125
C15C7.5	X_-_3152461_3154813_3154993_3277524	X	-	3152461	3154813;3154993;3277524	0.0341607	0.084483	-0.1168;-0.370266666666667;0.487066666666667
rgl-1	X_-_3215339_3215437_3217229_3217927_3220187	X	-	3215339	3215437;3217229;3217927;3220187	0.0178912	0.0507432	0.0598;-0.0074;0.000966666666666671;-0.0533999999999999
irg-7	X_-_3243401_3243443_3243452	X	-	3243401	3243443;3243452	0.0110207	0.0344935	0.0250333333333336;-0.0250333333333333
F40F4.7	X_-_3245777_3245855_3246681	X	-	3245777	3245855;3246681	2.28004e-07	2.98979e-06	0.310333333333333;-0.310333333333333
ZK813.4	X_-_3429011_3429067_3429093	X	-	3429011	3429067;3429093	0.616526	0.734063	0.0106333333333333;-0.0106333333333333
sax-3	X_-_3453116_3453228_3453243	X	-	3453116	3453228;3453243	0.706112	0.803473	-0.0195666666666665;0.0195666666666667
sax-3	X_-_3455447_3455935_3461316	X	-	3455447	3455935;3461316	1.51145e-12	4.52468e-11	-0.1168;0.1168
acs-13	I_-_515236_516349_519580_519733	I	-	515236	516349;519580;519733	0.0285751	0.0734613	-0.0594666666666669;-0.000433333333333334;0.0599
T27A10.6	X_-_3591389_3592120_3592159	X	-	3591389	3592120;3592159	0.663088	0.770013	-0.00213333333333333;0.00213333333333332
C18B2.5	X_-_3609828_3609883_3610103	X	-	3609828	3609883;3610103	0.00409328	0.0154897	0.0107333333333333;-0.0107333333333335
tag-278	X_-_3684659_3684704_3684728	X	-	3684659	3684704;3684728	0.502805	0.638457	-0.001;0.00100000000000011
R04A9.3	X_-_378395_378438_378453	X	-	378395	378438;378453	0.794594	0.867427	0.00253333333333339;-0.00253333333333334
F35A5.4	X_-_3792306_3792348_3792569	X	-	3792306	3792348;3792569	0.157155	0.275401	-0.0795333333333333;0.0795333333333333
R04A9.3	X_-_379374_379416_379467	X	-	379374	379416;379467	1.89437e-08	3.08241e-07	0.197233333333333;-0.197233333333333
hrg-1	X_-_4008975_4010490_4015993	X	-	4008975	4010490;4015993	0.355491	0.500434	0.0559666666666667;-0.0559666666666666
T06F4.1	X_-_4061035_4061218_4063608_4071395_4079337	X	-	4061035	4061218;4063608;4071395;4079337	0.051874	0.117844	0.0646333333333333;0.0171;-0.0695333333333334;-0.0122666666666666
R02E4.3	X_-_4101878_4101930_4101962	X	-	4101878	4101930;4101962	0.213819	0.345279	0.00166666666666648;-0.00166666666666667
nck-1	X_-_4150757_4151831_4152541	X	-	4150757	4151831;4152541	5.47402e-08	8.15926e-07	-0.0611333333333333;0.0611333333333334
ZK470.6	X_-_4176363_4176482_4176500	X	-	4176363	4176482;4176500	0.5409	0.671683	-0.0280666666666667;0.0280666666666666
ZK470.6	X_-_4177160_4177207_4177210	X	-	4177160	4177207;4177210	0.885049	0.929771	0.00756666666666661;-0.00756666666666667
hpk-1	X_-_4211950_4212001_4212006	X	-	4211950	4212001;4212006	0.00169629	0.00742632	0.0369;-0.0368999999999999
hpk-1	X_-_4214561_4214613_4216902	X	-	4214561	4214613;4216902	0.0640614	0.139185	0.0204666666666667;-0.0204666666666665
rab-37	X_-_4231210_4231278_4235754	X	-	4231210	4231278;4235754	0.152433	0.269337	-0.136833333333333;0.136833333333333
mec-18	X_-_4271591_4271637_4271648	X	-	4271591	4271637;4271648	0.0010701	0.00503496	0.0695333333333332;-0.0695333333333333
cst-2	X_-_4332420_4332852_4333205_4333211_4333243_4342827	X	-	4332420	4332852;4333205;4333211;4333243;4342827	7.57613e-16	3.38886e-14	-0.302733333333333;0.148;0.0675666666666667;-0.0200666666666666;0.1072
lst-2	X_-_4379490_4379535_4379538	X	-	4379490	4379535;4379538	0.391622	0.53566	0.0223333333333333;-0.0223333333333333
abu-12	X_-_450703_450753_450816	X	-	450703	450753;450816	0.215397	0.347214	0.0113666666666667;-0.0113666666666667
pqn-65	X_-_4616613_4617531_4619553	X	-	4616613	4617531;4619553	0.503307	0.638902	-0.0546333333333333;0.0546333333333333
nhr-45	X_-_4658786_4658979_4659500	X	-	4658786	4658979;4659500	0.0104758	0.0331169	-0.0122;0.0122000000000001
dnj-14	X_-_4710262_4710309_4710315	X	-	4710262	4710309;4710315	0.377805	0.522389	0.0232666666666665;-0.0232666666666666
add-1	X_-_4857340_4857431_4857643	X	-	4857340	4857431;4857643	0.00469513	0.0173396	-0.0969;0.0969
tsp-14	X_-_4871059_4874371_4876815	X	-	4871059	4874371;4876815	2.7277e-11	7.02247e-10	-0.3517;0.3517
ifa-4	X_-_4913435_4913512_4913885	X	-	4913435	4913512;4913885	0.421652	0.564473	0.0107666666666667;-0.0107666666666667
K05B2.4	X_-_4920474_4920517_4920520	X	-	4920474	4920517;4920520	0.0019806	0.00846784	0.0591333333333334;-0.0591333333333333
M03F4.6	X_-_4966348_4966506_4966636	X	-	4966348	4966506;4966636	0.43908	0.580511	0.00236666666666667;-0.00236666666666685
calu-1	X_-_4970911_4971209_4972070_4972648	X	-	4970911	4971209;4972070;4972648	4.82786e-05	0.000349138	-0.128033333333333;0.141266666666667;-0.0132333333333333
ZC449.4	X_-_5029407_5029738_5029956_5033563	X	-	5029407	5029738;5029956;5033563	0.0541248	0.121698	-0.0417666666666667;0.271933333333333;-0.2302
cln-3.2	I_-_5278096_5278137_5278148	I	-	5278096	5278137;5278148	0.00487487	0.0178716	-0.0547666666666667;0.0547666666666667
erm-1	I_-_5290518_5290616_5291492	I	-	5290518	5290616;5291492	3.20057e-47	8.33245e-45	-0.294333333333333;0.294333333333333
sto-2	X_-_5311763_5312764_5318000_5321221_5323317	X	-	5311763	5312764;5318000;5321221;5323317	0.025765	0.0677432	0.0957333333333334;-0.0248;-0.0783666666666667;0.00743333333333329
let-526	I_-_5306447_5306516_5309087	I	-	5306447	5306516;5309087	0.00126151	0.00577892	-0.0483;0.0483
C03F11.4	X_-_5406200_5406254_5406319	X	-	5406200	5406254;5406319	0.531836	0.66386	-0.0421999999999999;0.0422
lgx-1	X_-_5530049_5530324_5530627	X	-	5530049	5530324;5530627	0.903958	0.941863	-0.0256333333333333;0.0256333333333333
octr-1	X_-_5609786_5609837_5609843	X	-	5609786	5609837;5609843	0.076408	0.159611	0.1301;-0.1301
set-20	X_-_5683336_5683519_5684071	X	-	5683336	5683519;5684071	1.51863e-05	0.000125917	0.1892;-0.1892
W01C8.5	X_-_5696004_5696066_5696456	X	-	5696004	5696066;5696456	0.977335	0.990112	-0.00243333333333329;0.00243333333333329
rgs-6	X_-_5721403_5722259_5722301	X	-	5721403	5722259;5722301	0.534625	0.666092	0.0275999999999998;-0.0276
gnrr-4	X_-_5739701_5739958_5740021	X	-	5739701	5739958;5740021	0.195204	0.32231	-0.0397666666666667;0.0397666666666667
gnrr-4	X_-_5740290_5740372_5740381	X	-	5740290	5740372;5740381	0.00409844	0.0155067	0.193466666666667;-0.193466666666667
dct-11	X_-_5838655_5838834_5839014	X	-	5838655	5838834;5839014	4.71272e-06	4.47709e-05	-0.0249666666666667;0.0249666666666668
acs-17	X_-_5939854_5940094_5940103	X	-	5939854	5940094;5940103	0.000192582	0.00117027	0.0603;-0.0602999999999998
F22F4.9	X_-_5998473_5999291_6000398	X	-	5998473	5999291;6000398	0.34323	0.488202	-0.0421666666666665;0.0421666666666667
lite-1	X_-_6226523_6226570_6226573	X	-	6226523	6226570;6226573	0.919685	0.952191	0.00563333333333332;-0.0056333333333336
Y37A1B.334	X_-_6324076_6326867_6326876_6326976_6326984	X	-	6324076	6326867;6326876;6326976;6326984	0.380711	0.525091	-0.0299;0.00216666666666666;0.0103666666666665;0.0174666666666667
pqn-44	I_-_5376341_5377301_5379731_5384420	I	-	5376341	5377301;5379731;5384420	9.36052e-07	1.07455e-05	-0.172333333333333;-0.124266666666667;0.296666666666667
atp-3	I_-_5429623_5429745_5429826	I	-	5429623	5429745;5429826	0.0179749	0.0509433	-0.140933333333333;0.140933333333333
F27C1.11	I_-_5442419_5442774_5442944	I	-	5442419	5442774;5442944	0.887107	0.931047	-0.1316;0.1316
irk-1	X_-_6772944_6774551_6777936	X	-	6772944	6774551;6777936	0.0256548	0.0675452	0.321833333333333;-0.321833333333333
sgca-1	X_-_6788454_6788510_6788513	X	-	6788454	6788510;6788513	0.140761	0.253744	-0.0286000000000002;0.0286
let-355	I_-_5475195_5475466_5475636	I	-	5475195	5475466;5475636	0.195925	0.323224	-0.00586666666666667;0.00586666666666658
F41C6.7	X_-_6884726_6885122_6885592	X	-	6884726	6885122;6885592	0.00107848	0.00506465	-0.285233333333333;0.285233333333333
inx-1	X_-_6951518_6953752_6954566_6956322_6974680	X	-	6951518	6953752;6954566;6956322;6974680	0.0654257	0.141525	-0.00883333333333333;-0.0159666666666667;0.0403333333333334;-0.0155333333333333
irk-2	X_-_704097_704314_704323	X	-	704097	704314;704323	0.92346	0.954778	0.00533333333333336;-0.00533333333333308
F46H5.3	X_-_7232135_7232155_7232182	X	-	7232135	7232155;7232182	0.050577	0.115492	-0.143766666666667;0.143766666666667
unc-10	X_-_7276728_7276774_7276780	X	-	7276728	7276774;7276780	0.00074378	0.00369348	0.113666666666667;-0.113666666666667
K03A1.4	X_-_7297233_7298644_7299812	X	-	7297233	7298644;7299812	0.56171	0.689496	-0.0297666666666664;0.0297666666666667
npr-19	X_-_731376_732459_732523	X	-	731376	732459;732523	0.0435838	0.102503	-0.300366666666667;0.300366666666667
F48E3.8	X_-_7513187_7513850_7514247	X	-	7513187	7513850;7514247	0.000421196	0.00227623	-0.1259;0.1259
F48E3.8	X_-_7517699_7517747_7517987	X	-	7517699	7517747;7517987	0.000391266	0.0021417	0.475233333333333;-0.475233333333333
ceh-14	X_-_7531483_7531724_7532625	X	-	7531483	7531724;7532625	0.53104	0.663152	0.0596;-0.0596000000000001
dpy-7	X_-_7537453_7537624_7537631	X	-	7537453	7537624;7537631	0.785741	0.86168	-0.0003;0.000300000000000078
F46C8.8	X_-_7553057_7553105_7553118	X	-	7553057	7553105;7553118	0.916743	0.950142	0.000866666666666667;-0.000866666666666904
PDB1.1	X_-_7557426_7557802_7557835	X	-	7557426	7557802;7557835	0.0233512	0.0626152	-0.0103;0.0102999999999999
twk-17	X_-_7603622_7604283_7606100_7607902_7611623_7615165	X	-	7603622	7604283;7606100;7607902;7611623;7615165	0.0880573	0.177884	0.0351666666666667;-0.0209333333333334;-0.0448333333333334;-0.0952333333333333;0.125833333333333
F26A10.2	X_-_7633357_7634679_7634742	X	-	7633357	7634679;7634742	0.0840938	0.171742	-0.0720666666666667;0.0720666666666666
kvs-1	X_-_7696521_7701513_7707044	X	-	7696521	7701513;7707044	0.707121	0.804134	-0.0427999999999999;0.0427999999999999
sul-3	X_-_7831146_7832229_7833879	X	-	7831146	7832229;7833879	0.761515	0.844142	-0.0308000000000002;0.0308
NONE	X_-_7851_8903_8925	X	-	7851	8903;8925	0.309517	0.452699	-0.0881666666666666;0.0881666666666666
tnt-3	X_-_7941690_7941929_7944518	X	-	7941690	7941929;7944518	2.77565e-11	7.14195e-10	0.1701;-0.1701
K07E3.4	X_-_8083281_8083899_8084778	X	-	8083281	8083899;8084778	0.0397023	0.0952992	0.00980000000000014;-0.0098
catp-5	X_-_8096707_8097181_8098783	X	-	8096707	8097181;8098783	0.00271461	0.0110204	-0.158533333333333;0.158533333333333
M60.6	X_-_8250741_8250863_8252194_8253910	X	-	8250741	8250863;8252194;8253910	8.67091e-11	2.05324e-09	-0.182466666666667;0.0471999999999999;0.135333333333333
sulp-3	X_-_8408191_8408254_8408563	X	-	8408191	8408254;8408563	0.00202499	0.00862896	0.3548;-0.3548
NONE	X_-_84733_84936_85790	X	-	84733	84936;85790	2.26962e-05	0.000179359	-0.3682;0.3682
R04E5.8	X_-_8802388_8802558_8802661	X	-	8802388	8802558;8802661	0.00845402	0.0278898	0.0446666666666667;-0.0446666666666669
R04E5.8	X_-_8803670_8803717_8803723	X	-	8803670	8803717;8803723	0.81691	0.883381	0.00826666666666667;-0.00826666666666676
tns-1	I_-_5586256_5586394_5587840	I	-	5586256	5586394;5587840	0.271763	0.411144	0.00546666666666667;-0.00546666666666651
tns-1	I_-_5587928_5588924_5591549	I	-	5587928	5588924;5591549	0.56609	0.693193	-0.0207333333333333;0.0207333333333334
Y53H1C.6	X_-_90343_90986_90995	X	-	90343	90986;90995	0.269245	0.408575	-0.0459999999999999;0.046
vav-1	X_-_9217741_9218159_9218269	X	-	9217741	9218159;9218269	0.578372	0.703473	-0.00490000000000002;0.0048999999999999
oga-1	X_-_9344306_9344358_9344364	X	-	9344306	9344358;9344364	0.987422	0.997453	-0.00623333333333331;0.00623333333333342
glb-17	X_-_9574255_9574302_9574308	X	-	9574255	9574302;9574308	0.478137	0.616555	0.0869;-0.0869
T14B1.1	X_-_9667187_9667265_9668567	X	-	9667187	9667265;9668567	0.00996733	0.0318593	0.1218;-0.1218
T09B9.4	X_-_9773027_9773072_9773075	X	-	9773027	9773072;9773075	0.207817	0.338065	0.0200999999999998;-0.0201
lgc-47	X_-_9807029_9807393_9807427	X	-	9807029	9807393;9807427	0.666193	0.772361	-0.000800000000000134;0.000800000000000009
rrc-1	X_-_9829235_9830133_9831138	X	-	9829235	9830133;9831138	2.9453e-05	0.000225302	-0.0795;0.0794999999999999
dgk-1	X_-_989051_989479_989485	X	-	989051	989479;989485	0.636031	0.748958	0.0394333333333334;-0.0394333333333334
nra-3	X_-_9931285_9931327_9931331	X	-	9931285	9931327;9931331	0.183059	0.307795	0.0153666666666667;-0.0153666666666666
nas-37	X_-_9946174_9946296_9946536	X	-	9946174	9946296;9946536	0.531336	0.663379	0.0433;-0.0432999999999999
mgl-1	X_-_9974005_9975781_9976282_9976287	X	-	9974005	9975781;9976282;9976287	0.452463	0.593296	-0.0456333333333333;0.2212;-0.1756
grk-1	X_-_9996807_9997410_9997698	X	-	9996807	9997410;9997698	0.0409036	0.0976062	-0.0192;0.0192
oxy-5	I_-_5762126_5762334_5762624	I	-	5762126	5762334;5762624	0.788969	0.863871	-0.0337999999999999;0.0338
vps-51	I_-_5804926_5805141_5805146	I	-	5804926	5805141;5805146	0.0225603	0.0609139	-0.0118666666666667;0.0118666666666667
noah-1	I_-_5875184_5875279_5875291	I	-	5875184	5875279;5875291	0.139001	0.25154	-0.0112;0.0112
unc-94	I_-_5998803_5999093_6000753	I	-	5998803	5999093;6000753	0.000317229	0.0017954	0.184433333333333;-0.184433333333333
unc-94	I_-_6000886_6003236_6007367	I	-	6000886	6003236;6007367	0.255308	0.392972	-0.0624333333333335;0.0624333333333333
ari-1.1	I_-_6060676_6060754_6060885	I	-	6060676	6060754;6060885	0.0109854	0.0344017	-0.0188333333333333;0.0188333333333333
tres-1	I_-_6071480_6071723_6071777	I	-	6071480	6071723;6071777	0.945086	0.969104	0.000299999999999856;-0.000300000000000022
tres-1	I_-_6076173_6077193_6078309	I	-	6076173	6077193;6078309	0.980591	0.992304	0.00523333333333334;-0.00523333333333309
T27A3.7	I_-_6108828_6108872_6108885	I	-	6108828	6108872;6108885	0.182839	0.307529	-0.0562;0.0561999999999999
chn-1	I_-_6181698_6182674_6182692	I	-	6181698	6182674;6182692	0.151221	0.267747	-0.0099;0.00990000000000002
ech-1.2	I_-_6209746_6209876_6209889	I	-	6209746	6209876;6209889	0.59079	0.713261	0.00266666666666648;-0.00266666666666666
F49D11.6	I_-_10908605_10908854_10911951	I	-	10908605	10908854;10911951	0.541251	0.671921	Inf;Inf
mut-2	I_-_6357070_6357124_6357140	I	-	6357070	6357124;6357140	0.743695	0.831851	-0.0112;0.0112000000000001
ZC328.3	I_-_6411628_6412166_6414411	I	-	6411628	6412166;6414411	0.579912	0.704448	-0.0227333333333333;0.0227333333333335
T23H2.3	I_-_6442425_6442625_6442657	I	-	6442425	6442625;6442657	0.00151063	0.00672199	0.0629333333333335;-0.0629333333333333
Y65B4A.8	I_-_660276_661312_661316	I	-	660276	661312;661316	0.761158	0.843928	-0.00120000000000009;0.0012
mctp-1	I_-_6633305_6633388_6634121	I	-	6633305	6633388;6634121	0.803789	0.874108	0.000366666666666675;-0.000366666666666737
ZC581.9	I_-_6670141_6670297_6673571_6673680	I	-	6670141	6670297;6673571;6673680	0.0690877	0.147709	0.0188666666666666;-0.102;0.0831333333333333
unc-87	I_-_6764799_6765005_6767758	I	-	6764799	6765005;6767758	0.779951	0.857238	-0.00803333333333334;0.00803333333333311
C37A2.8	I_-_6799251_6799293_6799297	I	-	6799251	6799293;6799297	0.565861	0.692967	0.0014;-0.00139999999999985
C30F12.5	I_-_6995886_6995955_6997537	I	-	6995886	6995955;6997537	0.0839393	0.171541	-0.00486666666666667;0.0048666666666668
Y106G6D.5	I_-_10120797_10120839_10120843	I	-	10120797	10120839;10120843	0.0254075	0.0670344	0.0707;-0.0707
kin-14	I_-_7077146_7077989_7078022	I	-	7077146	7077989;7078022	0.000179767	0.00110383	-0.193466666666667;0.193466666666667
nars-1	I_-_7089489_7089534_7089538	I	-	7089489	7089534;7089538	0.00015969	0.000996257	-0.00393333333333323;0.00393333333333333
prpf-4	I_-_7094537_7094587_7094589_7094643	I	-	7094537	7094587;7094589;7094643	0.195177	0.322289	-0.0462666666666667;0.0956999999999999;-0.0494333333333333
hmr-1	I_-_11088545_11093797_11094101	I	-	11088545	11093797;11094101	5.044e-08	7.58171e-07	0.0741666666666665;-0.0741666666666666
rec-1	I_-_718364_718412_718655	I	-	718364	718412;718655	0.0974563	0.192188	0.032;-0.0320000000000001
adsl-1	I_-_7247503_7247602_7247619	I	-	7247503	7247602;7247619	0.313881	0.457464	0.00343333333333333;-0.00343333333333351
rde-2	I_-_7281967_7282084_7282108	I	-	7281967	7282084;7282108	0.0103974	0.0329476	-0.178733333333333;0.178733333333333
F13G3.6	I_-_7304196_7304242_7304246	I	-	7304196	7304242;7304246	0.077331	0.161046	0.0669333333333333;-0.0669333333333333
lars-2	I_-_7459073_7459348_7459422	I	-	7459073	7459348;7459422	3.04163e-05	0.000231829	0.049;-0.0490000000000003
lron-9	I_-_7685458_7685924_7685937	I	-	7685458	7685924;7685937	0.623639	0.738832	-0.000866666666666666;0.000866666666666793
lron-9	I_-_7686021_7686156_7686589_7686607	I	-	7686021	7686156;7686589;7686607	6.82776e-11	1.64966e-09	0.2088;-0.206266666666666;-0.00243333333333334
lron-9	I_-_7688051_7688381_7688641	I	-	7688051	7688381;7688641	0.924921	0.955606	-0.000966666666666671;0.000966666666666782
rsy-1	I_-_11216638_11217886_11217891	I	-	11216638	11217886;11217891	0.00519017	0.0188184	0.0370666666666667;-0.0370666666666666
glna-3	I_-_7829934_7831415_7832378	I	-	7829934	7831415;7832378	0.50745	0.642284	-0.0364333333333333;0.0364333333333333
F30F8.5	I_-_7847393_7847443_7847447	I	-	7847393	7847443;7847447	0.753533	0.8384	0.0109666666666666;-0.0109666666666667
kri-1	I_-_8240524_8240571_8240575	I	-	8240524	8240571;8240575	0.0107597	0.033816	-0.158266666666667;0.158266666666667
abts-1	I_-_8304381_8304477_8306222	I	-	8304381	8304477;8306222	0.00376321	0.0144567	-0.0393666666666667;0.0393666666666667
cutl-10	I_-_11296393_11297081_11305491	I	-	11296393	11297081;11305491	4.61445e-06	4.39544e-05	-0.161566666666667;0.161566666666667
lin-28	I_-_8409340_8409682_8410661	I	-	8409340	8409682;8410661	0.00409975	0.0155084	-0.0888333333333334;0.0888333333333334
dpt-1	I_-_8431897_8431946_8432018	I	-	8431897	8431946;8432018	0.334639	0.479041	0.0056;-0.00560000000000005
ZC123.4	I_-_845761_845819_845928	I	-	845761	845819;845928	0.0233601	0.0626356	-0.0712666666666667;0.0712666666666666
sec-12	I_-_8509634_8510072_8510077	I	-	8509634	8510072;8510077	0.00080075	0.00392922	0.0185;-0.0185
zhp-3	I_-_8530708_8530751_8530755	I	-	8530708	8530751;8530755	0.70063	0.7986	-0.0171333333333333;0.0171333333333333
hxk-2	I_-_11320099_11321329_11321400	I	-	11320099	11321329;11321400	0.00211389	0.00894611	-0.0100333333333332;0.0100333333333333
gon-2	I_-_8564138_8564216_8566054	I	-	8564138	8564216;8566054	0.0709939	0.150696	-0.0622333333333333;0.0622333333333334
cpn-1	I_-_8637126_8637838_8637857	I	-	8637126	8637838;8637857	0.0435361	0.102427	0.0231666666666667;-0.023166666666667
K07A12.8	I_-_8670220_8670887_8673519	I	-	8670220	8670887;8673519	0.731628	0.823041	0.0152333333333332;-0.0152333333333333
cle-1	I_-_8714902_8719250_8720517	I	-	8714902	8719250;8720517	0.853731	0.909091	-0.0116666666666667;0.0116666666666667
pde-6	I_-_881201_881277_882388	I	-	881201	881277;882388	0.57859	0.703591	0.0199;-0.0198999999999999
rps-15	I_-_8815725_8815779_8815791	I	-	8815725	8815779;8815791	0.00113422	0.00529156	0.000199999999999978;-0.0002
ztf-26	I_-_8854644_8855116_8860362	I	-	8854644	8855116;8860362	0.0139	0.0415682	0.2737;-0.2737
aat-9	I_-_11389238_11389873_11389915	I	-	11389238	11389873;11389915	0.914483	0.948734	-0.00146666666666673;0.00146666666666666
him-19	I_-_891401_891602_892425	I	-	891401	891602;892425	0.464434	0.604254	0.0173333333333333;-0.0173333333333333
madd-4	I_-_8933041_8933095_8933098	I	-	8933041	8933095;8933098	0.0797926	0.165126	0.00586666666666658;-0.00586666666666667
madd-4	I_-_8935077_8937502_8939467	I	-	8935077	8937502;8939467	0.052607	0.119054	-0.0837;0.0837
acr-19	I_-_9033852_9033941_9036607	I	-	9033852	9033941;9036607	0.995508	1	-0.0421333333333334;0.0421333333333332
NONE	I_-_9082158_9164905_9165880	I	-	9082158	9164905;9165880	0.710134	0.806557	0.0597666666666667;-0.0597666666666667
gei-17	I_-_9102897_9102997_9103045	I	-	9102897	9102997;9103045	0.898641	0.938053	-0.00176666666666669;0.00176666666666669
gei-17	I_-_9105024_9105693_9105858	I	-	9105024	9105693;9105858	0.242004	0.377803	0.0191333333333333;-0.0191333333333333
lim-9	I_-_9185066_9188824_9191555	I	-	9185066	9188824;9191555	0.00612993	0.0214893	0.0282;-0.0282000000000002
prhg-1	I_-_918995_919091_926810	I	-	918995	919091;926810	0.505358	0.640586	-0.0575666666666667;0.0575666666666667
lim-9	I_-_9192604_9192721_9194411	I	-	9192604	9192721;9194411	0.000485482	0.00257028	-0.0362333333333333;0.0362333333333332
lim-9	I_-_9195124_9198807_9205585	I	-	9195124	9198807;9205585	2.11627e-07	2.79322e-06	-0.1391;0.1391
hxk-1	I_-_9273568_9273665_9278516	I	-	9273568	9273665;9278516	0.332532	0.477012	-0.0433333333333334;0.0433333333333333
ppfr-1	I_-_9364845_9364888_9364891	I	-	9364845	9364888;9364891	0.629015	0.743016	-0.00340000000000018;0.0034
ppfr-1	I_-_9372067_9372748_9382470	I	-	9372067	9372748;9382470	2.09187e-05	0.000166935	0.119266666666667;-0.119266666666667
irx-1	I_-_9537198_9538190_9538198_9538203	I	-	9537198	9538190;9538198;9538203	0.234277	0.368992	0.0412;-0.0423;0.0010666666666666
rig-5	I_-_9572595_9573857_9574147	I	-	9572595	9573857;9574147	0.022585	0.0609594	-0.1282;0.1282
dsbn-1	I_-_9935530_9935584_9935900	I	-	9935530	9935584;9935900	0.450087	0.591266	-0.0061;0.00609999999999999
let-268	II_-_10038120_10039826_10039858	II	-	10038120	10039826;10039858	0.450412	0.591453	0.0972333333333335;-0.0972333333333333
daf-19	II_-_10159821_10159906_10160795	II	-	10159821	10159906;10160795	0.412249	0.555137	0.0607;-0.0607000000000001
daf-19	II_-_10161043_10161474_10163495	II	-	10161043	10161474;10163495	0.00186424	0.00805057	-0.0241666666666667;0.0241666666666667
nep-26	II_-_10287846_10288801_10295690	II	-	10287846	10288801;10295690	6.94568e-05	0.000480833	0.3971;-0.3971
stip-1	II_-_10349785_10349887_10349892	II	-	10349785	10349887;10349892	0.000370995	0.00204914	0.128733333333333;-0.128733333333333
myrf-1	II_-_10498169_10498214_10498218	II	-	10498169	10498214;10498218	0.180038	0.304262	-0.00243333333333333;0.0024333333333334
F59B10.4	II_-_10514694_10514769_10514778	II	-	10514694	10514769;10514778	0.868375	0.918984	-0.0145666666666667;0.0145666666666666
F59B10.4	II_-_10515346_10516340_10517251	II	-	10515346	10516340;10517251	4.83502e-10	1.00928e-08	-0.348266666666667;0.348266666666667
mnk-1	II_-_10547662_10548574_10551470_10553494_10553513	II	-	10547662	10548574;10551470;10553494;10553513	0.174399	0.29717	-0.0488333333333332;-0.00143333333333333;0.0520666666666666;-0.00173333333333333
mnk-1	II_-_10553692_10553993_10554949	II	-	10553692	10553993;10554949	0.413202	0.556093	-0.0048;0.00480000000000003
dys-1	I_-_11529074_11529559_11530282	I	-	11529074	11529559;11530282	0.13264	0.24299	0.0473;-0.0473
mpz-1	II_-_10740438_10741123_10741135	II	-	10740438	10741123;10741135	0.0898603	0.180668	-0.102066666666667;0.102066666666667
mpz-1	II_-_10764265_10764381_10766634	II	-	10764265	10764381;10766634	0.692864	0.79281	0.0258;-0.0257999999999998
ect-2	II_-_10779814_10779907_10779931	II	-	10779814	10779907;10779931	1.53579e-06	1.67223e-05	-0.2143;0.2143
R03D7.2	II_-_10933144_10933436_10933469	II	-	10933144	10933436;10933469	0.165445	0.285726	-0.0895333333333334;0.0895333333333332
tceb-3	II_-_10944480_10944569_10944632	II	-	10944480	10944569;10944632	0.700348	0.798436	0.00243333333333333;-0.00243333333333329
unc-53	II_-_11083959_11086635_11089384	II	-	11083959	11086635;11089384	0.00567198	0.0202111	-0.0343;0.0342999999999999
nbs-1	II_-_11095886_11095934_11095948	II	-	11095886	11095934;11095948	0.034989	0.0861041	0.0259;-0.0259
NONE	II_-_11211413_11211565_11211604	II	-	11211413	11211565;11211604	0.285882	0.426668	-0.00676666666666664;0.0067666666666667
NONE	II_-_11212893_11213084_11213123_11213162_11214242	II	-	11212893	11213084;11213123;11213162;11214242	0.568292	0.694952	-0.0114;0.0714;-0.00463333333333338;-0.0554
NONE	II_-_11213163_11213393_11213510	II	-	11213163	11213393;11213510	0.0782861	0.162687	0.1019;-0.1019
NONE	II_-_11215458_11215646_11215799	II	-	11215458	11215646;11215799	0.599292	0.719962	-0.00749999999999995;0.0075
C47G2.4	II_-_11292084_11292129_11292228	II	-	11292084	11292129;11292228	0.60485	0.724344	0.00980000000000001;-0.00980000000000003
lgc-20	II_-_11340398_11340446_11340485	II	-	11340398	11340446;11340485	0.243019	0.379018	0.0769333333333333;-0.0769333333333333
shn-1	II_-_11386216_11386695_11386699	II	-	11386216	11386695;11386699	0.554834	0.683673	0.00430000000000001;-0.0043000000000003
aars-1	II_-_11462066_11462396_11462422	II	-	11462066	11462396;11462422	1.48406e-06	1.62315e-05	-0.134933333333333;0.134933333333333
age-1	II_-_11526795_11526844_11526880	II	-	11526795	11526844;11526880	0.958642	0.97821	0.00443333333333333;-0.00443333333333351
F54D5.12	II_-_11540364_11540415_11540436	II	-	11540364	11540415;11540436	0.92292	0.95441	-0.000166666666666667;0.000166666666666537
rab-11.2	I_-_11633659_11633700_11638468	I	-	11633659	11633700;11638468	4.33373e-12	1.22756e-10	-Inf;-Inf
F54D5.15	II_-_11563372_11564118_11564124	II	-	11563372	11564118;11564124	0.109876	0.210604	Inf;Inf
din-1	II_-_11617128_11617485_11618011_11621130	II	-	11617128	11617485;11618011;11621130	0.00290062	0.011649	-0.00363333333333333;-0.175666666666667;0.1793
din-1	II_-_11629414_11629984_11630586	II	-	11629414	11629984;11630586	5.03707e-08	7.57374e-07	0.105766666666667;-0.105766666666666
tars-1	II_-_11694077_11694142_11695555	II	-	11694077	11694142;11695555	0.468671	0.608213	-0.0118333333333331;0.0118333333333333
gpb-1	II_-_11746143_11746730_11747589	II	-	11746143	11746730;11747589	0.203838	0.333124	-0.000666666666666667;0.000666666666666593
gpb-1	II_-_11747811_11748517_11756310	II	-	11747811	11748517;11756310	0.010972	0.0343666	0.0147000000000002;-0.0147
patr-1	II_-_11775660_11775708_11775710	II	-	11775660	11775708;11775710	0.0418742	0.0993798	-0.00986666666666667;0.0098666666666668
Y6D1A.2	II_-_11819259_11819715_11821591	II	-	11819259	11819715;11821591	4.31663e-05	0.000316264	-0.1084;0.1084
clh-1	II_-_11851311_11851643_11854512_11856260	II	-	11851311	11851643;11854512;11856260	0.0147242	0.043433	0.0506;-0.0344666666666665;-0.0161333333333333
lin-29	II_-_11921477_11927849_11932006	II	-	11921477	11927849;11932006	0.0302495	0.0767671	0.2114;-0.2114
acbp-6	II_-_11972542_11972588_11972594	II	-	11972542	11972588;11972594	0.975676	0.988907	0.0101;-0.0101
Y17G7B.21	II_-_11974099_11975963_11975966	II	-	11974099	11975963;11975966	0.392635	0.536649	-Inf;-Inf
Y17G7B.20	II_-_11978284_11978333_11978384	II	-	11978284	11978333;11978384	0.561207	0.689033	-0.117366666666667;0.117366666666667
Y17G7B.8	II_-_12026013_12026130_12026228	II	-	12026013	12026130;12026228	0.00135429	0.00613964	-0.173466666666667;0.173466666666667
cnt-1	II_-_12078971_12079543_12084167	II	-	12078971	12079543;12084167	5.15328e-13	1.62898e-11	0.3833;-0.3833
polg-1	II_-_12191586_12192262_12192840	II	-	12191586	12192262;12192840	0.0444734	0.104141	0.0346;-0.0346
ras-1	II_-_12349593_12350944_12352032	II	-	12349593	12350944;12352032	0.0442667	0.10374	0.00833333333333333;-0.00833333333333353
vab-10	I_-_11755150_11755313_11756601	I	-	11755150	11755313;11756601	0.0211165	0.0578139	-0.0150666666666667;0.0150666666666668
Y46G5A.18	II_-_12800743_12802075_12802187	II	-	12800743	12802075;12802187	0.143385	0.257324	-0.00556666666666667;0.00556666666666661
lgc-35	II_-_12837482_12837617_12838065	II	-	12837482	12837617;12838065	0.00095057	0.00455254	-0.278333333333333;0.278333333333333
vab-10	I_-_11780633_11783047_11787760_11787844	I	-	11780633	11783047;11787760;11787844	0.226712	0.360286	-0.0420333333333334;0.0481666666666666;-0.00613333333333333
vab-10	I_-_11789242_11791962_11797047_11800622	I	-	11789242	11791962;11797047;11800622	1.17471e-08	1.98243e-07	0.3375;0.0176;-0.355033333333333
T02G6.2	I_-_11802624_11802953_11803831	I	-	11802624	11802953;11803831	0.997912	1	0.0299;-0.0298999999999999
rict-1	II_-_13104796_13106082_13110185	II	-	13104796	13106082;13110185	0.191594	0.317992	-0.0355;0.0355000000000002
moe-3	II_-_13164221_13165637_13165645	II	-	13164221	13165637;13165645	0.400575	0.5441	0.0038999999999999;-0.0039
W09H1.1	II_-_13177351_13178460_13178511	II	-	13177351	13178460;13178511	0.0638433	0.138832	0.304533333333333;-0.304533333333333
F45H10.2	II_-_13492076_13492861_13492880	II	-	13492076	13492861;13492880	0.00175555	0.0076439	0.00179999999999991;-0.0018
noa-1	II_-_13540222_13540820_13540877	II	-	13540222	13540820;13540877	0.0268229	0.0698629	-0.0144666666666667;0.0144666666666666
rpoa-1	II_-_13677143_13678545_13682395	II	-	13677143	13678545;13682395	0.347784	0.492789	0.0181666666666667;-0.0181666666666667
cup-14	II_-_13858798_13860666_13862718	II	-	13858798	13860666;13862718	6.91857e-07	8.17892e-06	-0.2846;0.2846
rpi-1	II_-_13961129_13961228_13961264	II	-	13961129	13961228;13961264	0.74031	0.829786	-0.0791333333333334;0.0791333333333334
exo-3	I_-_11908241_11908289_11908300	I	-	11908241	11908289;11908300	0.197718	0.32551	0.0117333333333333;-0.0117333333333335
K04B12.2	II_-_14435325_14435698_14435827	II	-	14435325	14435698;14435827	0.00213717	0.00902549	0.0449;-0.0449000000000002
K04B12.2	II_-_14436726_14437186_14437852	II	-	14436726	14437186;14437852	0.0664159	0.143113	-0.0166333333333333;0.0166333333333333
hsf-1	I_-_11953889_11955287_11955321	I	-	11953889	11955287;11955321	0.252593	0.389661	-0.00516666666666666;0.00516666666666654
unc-52	II_-_14654458_14654569_14655349	II	-	14654458	14654569;14655349	0.000164102	0.0010198	-0.0155666666666665;0.0155666666666667
unc-52	II_-_14654777_14655185_14656088	II	-	14654777	14655185;14656088	0.000526856	0.00275922	0.00696666666666667;-0.00696666666666668
unc-52	II_-_14666693_14666757_14675473	II	-	14666693	14666757;14675473	0.00119459	0.00552259	0.0425;-0.0425
NONE	II_-_14713521_14714277_14714325	II	-	14713521	14714277;14714325	0.233902	0.368556	0.269433333333333;-0.269433333333333
glna-1	II_-_14720591_14721347_14721395	II	-	14720591	14721347;14721395	0.228929	0.362842	0.265233333333333;-0.265233333333333
glna-1	II_-_14723809_14724838_14724844	II	-	14723809	14724838;14724844	0.000416281	0.0022544	0.137866666666667;-0.137866666666667
ZC204.12	II_-_1656437_1656480_1656484	II	-	1656437	1656480;1656484	0.811939	0.879875	0.00666666666666668;-0.00666666666666671
bath-4	II_-_1917783_1917838_2030349	II	-	1917783	1917838;2030349	0.000668969	0.00337352	-0.0971999999999998;0.0972
ZK250.13	II_-_1938294_1938806_1938852	II	-	1938294	1938806;1938852	0.0877112	0.177309	-0.164866666666667;0.164866666666667
bath-21	II_-_2015076_2025624_2025658	II	-	2015076	2025624;2025658	0.0287421	0.073759	0.274333333333333;-0.274333333333333
ubxn-3	II_-_218702_218761_219170	II	-	218702	218761;219170	0.113453	0.215783	0.0160666666666667;-0.0160666666666667
C33C12.10	II_-_2194114_2194786_2199294	II	-	2194114	2194786;2199294	0.0428228	0.101093	-0.00953333333333333;0.0095333333333335
ubxn-3	II_-_219935_220049_220064	II	-	219935	220049;220064	0.438559	0.580184	-0.0173;0.0173000000000002
F54A3.6	II_-_2230542_2230586_2230673	II	-	2230542	2230586;2230673	0.0230287	0.0619585	-0.1279;0.1279
H14E04.8	II_-_2416804_2416858_2416978	II	-	2416804	2416858;2416978	0.553157	0.682171	-0.0445;0.0445000000000001
pqn-42	II_-_2453210_2453308_2453341	II	-	2453210	2453308;2453341	0.948171	0.971092	-0.00286666666666663;0.00286666666666668
tsr-1	II_-_2464395_2465256_2465268	II	-	2464395	2465256;2465268	0.00849107	0.0279861	0.0259333333333333;-0.0259333333333333
F23F1.4	II_-_27012_27621_27738	II	-	27012	27621;27738	0.146424	0.261452	0.00700000000000023;-0.007
R05D7.3	I_-_12170188_12170476_12174329_12177135	I	-	12170188	12170476;12174329;12177135	0.594404	0.716187	-0.00586666666666666;-0.00506666666666667;0.0108999999999999
ptc-3	II_-_2851706_2852043_2852454	II	-	2851706	2852043;2852454	0.00356827	0.0138363	-0.00603333333333333;0.00603333333333333
ncap-1	II_-_2914991_2917232_2918574	II	-	2914991	2917232;2918574	0.370214	0.515037	0.00273333333333325;-0.00273333333333334
Y25C1A.8	II_-_3074629_3075720_3075725	II	-	3074629	3075720;3075725	0.000256212	0.00149479	-0.0342666666666668;0.0342666666666667
gcy-19	II_-_3256395_3256574_3256589	II	-	3256395	3256574;3256589	0.711946	0.807945	-0.0777333333333333;0.0777333333333334
NONE	II_-_3304297_3305143_3305273	II	-	3304297	3305143;3305273	0.0499964	0.114431	-0.0715;0.0715
NONE	II_-_3316435_3317196_3317454_3317467	II	-	3316435	3317196;3317454;3317467	4.87194e-05	0.000352051	0.0238;-0.00726666666666675;-0.0165333333333333
bath-28	II_-_3343551_3343789_3343882	II	-	3343551	3343789;3343882	0.917663	0.950671	0.1838;-0.1838
D1069.3	II_-_341987_342098_342167	II	-	341987	342098;342167	0.15268	0.269609	-0.00943333333333333;0.00943333333333329
Y48G8AL.13	I_-_1226812_1227743_1229244	I	-	1226812	1227743;1229244	0.0226873	0.061189	-0.1768;0.1768
F54D10.4	II_-_3806763_3806821_3806853	II	-	3806763	3806821;3806853	0.070477	0.149857	-0.2207;0.2207
NONE	II_-_3813519_3814189_3814452	II	-	3813519	3814189;3814452	0.0141286	0.0420938	-0.110566666666667;0.110566666666667
mth-2	II_-_4191476_4191660_4191674	II	-	4191476	4191660;4191674	0.0547357	0.122732	0.0831;-0.0831
mth-2	II_-_4192113_4192163_4192165_4192441	II	-	4192113	4192163;4192165;4192441	0.00765247	0.0257888	0.202333333333333;-0.264933333333333;0.0626
twk-2	II_-_4447653_4448628_4449279	II	-	4447653	4448628;4449279	0.730597	0.822161	0.0828333333333333;-0.0828333333333334
T12C9.7	II_-_4458545_4458591_4458594	II	-	4458545	4458591;4458594	0.678902	0.781892	0.0428000000000002;-0.0428
camt-1	II_-_4492825_4493306_4500096	II	-	4492825	4493306;4500096	0.000147332	0.000928537	-0.114866666666667;0.114866666666667
ipla-1	II_-_4595582_4596380_4597715	II	-	4595582	4596380;4597715	0.169748	0.291131	0.0173666666666667;-0.0173666666666668
ipla-1	II_-_4597989_4598800_4599955_4600331	II	-	4597989	4598800;4599955;4600331	1.34476e-06	1.48787e-05	-0.136666666666667;-0.0286333333333333;0.165333333333333
che-10	II_-_4634577_4635279_4635330	II	-	4634577	4635279;4635330	0.294324	0.436067	0.0488333333333336;-0.0488333333333333
E03H4.8	I_-_12426515_12426617_12426732	I	-	12426515	12426617;12426732	0.0866132	0.175779	0.0688666666666666;-0.0688666666666667
nep-12	II_-_4776987_4777057_4777940	II	-	4776987	4777057;4777940	0.650367	0.760089	0.0349666666666667;-0.0349666666666667
nep-12	II_-_4779646_4781182_4782841	II	-	4779646	4781182;4782841	0.472463	0.611402	0.119033333333333;-0.119033333333334
NONE	II_-_4783057_4783704_4784422	II	-	4783057	4783704;4784422	0.871014	0.920629	0.168233333333333;-0.168233333333333
rig-6	II_-_4801777_4801820_4808286	II	-	4801777	4801820;4808286	0.014831	0.0436898	0.0629000000000001;-0.0629
cblc-1	II_-_4939203_4939853_4940544	II	-	4939203	4939853;4940544	0.460668	0.600737	0.00563333333333333;-0.00563333333333327
ulp-2	II_-_4957671_4957827_4958635	II	-	4957671	4957827;4958635	0.492471	0.629215	-0.018;0.0179999999999999
ulp-2	II_-_4957953_4957998_4958001	II	-	4957953	4957998;4958001	0.692285	0.792325	0.0186;-0.0186000000000001
golg-2	II_-_5039922_5039967_5039976	II	-	5039922	5039967;5039976	0.57879	0.70372	0.00296666666666666;-0.0029666666666669
crh-2	II_-_5184600_5185650_5187310	II	-	5184600	5185650;5187310	5.75807e-15	2.33656e-13	-0.3129;0.3129
dsh-1	II_-_5217654_5218353_5218964	II	-	5217654	5218353;5218964	0.0439657	0.103222	-0.0157;0.0156999999999999
pmt-1	II_-_5280279_5282256_5282467	II	-	5280279	5282256;5282467	7.10938e-14	2.53038e-12	0.0737666666666667;-0.073766666666667
F09E5.10	II_-_5349768_5349813_5349817	II	-	5349768	5349813;5349817	0.460254	0.6004	0.00933333333333333;-0.00933333333333342
acdh-2	II_-_5546809_5546988_5547038_5547169	II	-	5546809	5546988;5547038;5547169	0.271138	0.41048	0.0714333333333333;-0.0502666666666667;-0.0211666666666667
dlk-1	I_-_12567376_12568183_12568204	I	-	12567376	12568183;12568204	0.000188133	0.00114699	0.1058;-0.1058
cdc-14	II_-_5593425_5593472_5593476	II	-	5593425	5593472;5593476	0.622537	0.738064	0.0159;-0.0159
C17G10.6	II_-_5600150_5600192_5600231	II	-	5600150	5600192;5600231	0.000691818	0.00347297	0.7;-0.7
F59E12.6	II_-_5629207_5629347_5630019	II	-	5629207	5629347;5630019	1.49316e-05	0.000124115	-0.0219333333333335;0.0219333333333333
NONE	I_-_12598375_12598436_12598441	I	-	12598375	12598436;12598441	0.0475433	0.10988	0.158233333333333;-0.158233333333333
K05F1.10	II_-_5803976_5804188_5804745	II	-	5803976	5804188;5804745	0.0119075	0.0367137	0.0073;-0.00730000000000008
F55C12.5	II_-_5870710_5870797_5872383_5872708_5873338	II	-	5870710	5870797;5872383;5872708;5873338	0.00502083	0.0183219	-0.0153333333333333;-0.0165333333333333;0.0159;0.0159666666666669
R12C12.9	II_-_6023802_6023992_6024007	II	-	6023802	6023992;6024007	0.482834	0.620686	-0.0342666666666666;0.0342666666666667
T04B8.5	II_-_620974_621138_624388	II	-	620974	621138;624388	0.0560272	0.125031	-0.0973999999999999;0.0973999999999999
grh-1	I_-_1264912_1265420_1265426	I	-	1264912	1265420;1265426	0.0895917	0.180253	-0.0269666666666667;0.0269666666666667
F13H8.5	II_-_6255574_6255979_6256571	II	-	6255574	6255979;6256571	0.130299	0.239744	0.00663333333333349;-0.00663333333333333
C32D5.7	II_-_6339149_6339523_6342236	II	-	6339149	6339523;6342236	0.102641	0.199853	0.2471;-0.2471
K10B2.4	II_-_6360457_6360524_6360529	II	-	6360457	6360524;6360529	0.205097	0.33465	-0.00303333333333333;0.00303333333333344
dgk-5	II_-_6467520_6468098_6469392_6470108	II	-	6467520	6468098;6469392;6470108	0.08795	0.17772	-0.1502;-0.122266666666667;0.272433333333333
twk-49	II_-_6497711_6498493_6499121	II	-	6497711	6498493;6499121	0.132814	0.24328	-0.0927333333333332;0.0927333333333334
toe-2	II_-_6517699_6517811_6517853	II	-	6517699	6517811;6517853	0.0047814	0.0175993	-0.131533333333333;0.131533333333333
F54H5.14	II_-_6624434_6624475_6624640	II	-	6624434	6624475;6624640	0.0457819	0.106617	0.046;-0.046
agr-1	II_-_6772446_6772487_6774137	II	-	6772446	6772487;6774137	0.608421	0.727084	0.0952666666666666;-0.0952666666666666
aff-1	II_-_6862304_6862354_6862358	II	-	6862304	6862354;6862358	0.411343	0.554355	-0.0277;0.0277000000000001
slc-36.5	II_-_6875795_6875990_6876617	II	-	6875795	6875990;6876617	0.450203	0.591368	-0.00880000000000001;0.00880000000000025
kars-1	II_-_7072173_7072236_7072356	II	-	7072173	7072236;7072356	0.00101224	0.00480118	0.0309333333333333;-0.0309333333333335
mmaa-1	II_-_7101067_7101109_7101113	II	-	7101067	7101109;7101113	0.0119293	0.0367612	-0.0501666666666667;0.0501666666666667
E04F6.9	II_-_7212026_7212071_7212077	II	-	7212026	7212071;7212077	0.258012	0.396266	-0.00223333333333342;0.00223333333333333
C23H3.9	II_-_72612_72710_74288	II	-	72612	72710;74288	0.246272	0.382623	0.018;-0.018
C30G12.6	II_-_7293104_7293160_7293305	II	-	7293104	7293160;7293305	0.839176	0.899047	0.00916666666666655;-0.00916666666666666
F21D12.3	II_-_7320465_7320618_7320620	II	-	7320465	7320618;7320620	0.0847052	0.172686	0.00370000000000004;-0.0037
msra-1	II_-_7363651_7363723_7363783	II	-	7363651	7363723;7363783	0.238451	0.373893	0.00196666666666667;-0.00196666666666656
D1022.4	II_-_7456964_7457044_7457066	II	-	7456964	7457044;7457066	0.000284745	0.00163714	-0.0274666666666667;0.0274666666666666
D1022.4	II_-_7457164_7457208_7457242	II	-	7457164	7457208;7457242	5.44821e-08	8.12864e-07	0.102266666666667;-0.102266666666667
snt-6	II_-_746761_747100_749122	II	-	746761	747100;749122	0.494019	0.630462	-0.0586666666666667;0.0586666666666664
aka-1	II_-_7476636_7476680_7476699	II	-	7476636	7476680;7476699	0.348724	0.493638	0.00643333333333329;-0.00643333333333333
cah-2	II_-_7482541_7483044_7485297	II	-	7482541	7483044;7485297	0.00108417	0.00508621	-0.2263;0.2263
glb-9	II_-_7507566_7508127_7508225	II	-	7507566	7508127;7508225	0.00066453	0.00335828	-0.09;0.09
glb-9	II_-_7508829_7509292_7510831	II	-	7508829	7509292;7510831	0.0150517	0.0442223	0.2025;-0.2025
glb-9	II_-_7510898_7510989_7513906	II	-	7510898	7510989;7513906	0.0102546	0.0325664	-0.230866666666667;0.230866666666667
ZK1290.14	II_-_7554827_7555506_7557129	II	-	7554827	7555506;7557129	0.777836	0.855481	-0.0291;0.0291000000000001
syd-1	II_-_7586162_7586702_7586706	II	-	7586162	7586702;7586706	0.45648	0.596922	0.0427333333333334;-0.0427333333333333
pde-4	II_-_7630064_7630212_7630575_7630881	II	-	7630064	7630212;7630575;7630881	1.15136e-12	3.47365e-11	0.00523333333333333;0.0612;-0.0664666666666668
pde-4	II_-_7632854_7633620_7633703	II	-	7632854	7633620;7633703	0.186536	0.311899	0.0081;-0.00810000000000022
[truncated: 185 more rows]

## Sheet: 3' splice site
Gene	AS_event_ID	chromosome	strand	common_5_SS_coor	A3SS_coordinates	pvalue	qvalue	deltaPSI_control-treatment
ZK688.5	III_-_7885602_7885646_7885796	III	-	7885796	7885602;7885646	0.0148373	0.0437055	0.0706000000000001;-0.0706
ZK688.5	III_-_7886263_7886269_7886422	III	-	7886422	7886263;7886269	0.00629233	0.0219606	-0.0617666666666666;0.0617666666666667
ZK688.5	III_-_7887347_7887354_7887777	III	-	7887777	7887347;7887354	0.189639	0.315492	-0.0208;0.0207999999999998
C29E4.13	III_-_7928084_7928088_7928163	III	-	7928163	7928084;7928088	0.0973765	0.192063	-0.0769999999999998;0.077
npr-17	III_-_7991043_7991512_7991625	III	-	7991625	7991043;7991512	0.0110713	0.0346206	0.101466666666667;-0.101466666666667
Y105E8A.25	I_-_14571778_14571787_14572717	I	-	14572717	14571778;14571787	0.78693	0.862495	-0.00133333333333341;0.00133333333333333
cit-1.1	III_-_8008002_8008008_8008060	III	-	8008060	8008002;8008008	0.560198	0.688233	-0.0364666666666668;0.0364666666666667
lin-36	III_-_8019850_8019856_8019956	III	-	8019956	8019850;8019856	0.0668097	0.143821	-0.126133333333334;0.126133333333333
mdt-30	III_-_8026574_8026577_8026725	III	-	8026725	8026574;8026577	0.27037	0.409669	-0.0186;0.0185999999999997
mdt-30	III_-_8027513_8027522_8027855	III	-	8027855	8027513;8027522	0.429123	0.57165	-0.0402666666666668;0.0402666666666666
C14B9.8	III_-_8142020_8142029_8142069	III	-	8142069	8142020;8142029	0.965844	0.982588	0.00353333333333306;-0.00353333333333333
cil-1	III_-_8160507_8160514_8160555	III	-	8160555	8160507;8160514	0.261204	0.399857	-0.0287333333333336;0.0287333333333333
R05D3.9	III_-_8362756_8362759_8362850	III	-	8362850	8362756;8362759	0.61463	0.732431	0.00213333333333333;-0.00213333333333343
pqn-96	III_-_8439149_8439152_8439224	III	-	8439224	8439149;8439152	0.838074	0.898198	0.000733333333333336;-0.000733333333333253
F42H10.6	III_-_8479336_8479343_8479394	III	-	8479394	8479336;8479343	0.634688	0.747747	0.0232000000000002;-0.0232
ess-2	III_-_8488813_8488819_8488939	III	-	8488939	8488813;8488819	0.532277	0.664196	0.0200666666666668;-0.0200666666666667
ess-2	III_-_8489773_8489781_8489820	III	-	8489820	8489773;8489781	0.231446	0.365876	0.0323666666666667;-0.0323666666666667
attf-3	III_-_85165_85174_85767	III	-	85767	85165;85174	0.639174	0.751546	-0.0115999999999998;0.0116
F44E2.3	III_-_8829112_8829118_8829158	III	-	8829158	8829112;8829118	0.960178	0.979154	0.00846666666666662;-0.00846666666666667
F44E2.10	III_-_8829792_8829804_8829846	III	-	8829846	8829792;8829804	0.910331	0.946079	0.00206666666666666;-0.00206666666666666
ztf-18	III_-_890224_890243_890429	III	-	890429	890224;890243	0.833848	0.895222	0.00493333333333333;-0.00493333333333346
lin-9	III_-_8903612_8903618_8903657	III	-	8903657	8903612;8903618	0.926987	0.957146	0.0250666666666667;-0.0250666666666667
pde-2	III_-_8981113_8981122_8981263	III	-	8981263	8981113;8981122	0.64774	0.758022	-0.0161;0.0161
nac-2	III_-_9039368_9039376_9039457	III	-	9039457	9039368;9039376	0.143959	0.258114	0.0325666666666667;-0.0325666666666667
R107.2	III_-_9044161_9044167_9044209	III	-	9044209	9044161;9044167	9.0596e-06	7.97097e-05	-0.0802333333333333;0.0802333333333333
R107.5	III_-_9052371_9052377_9052420	III	-	9052420	9052371;9052377	0.31698	0.460448	-0.0283999999999999;0.0284
F02A9.1	III_-_9076976_9077186_9077651	III	-	9077651	9076976;9077186	0.690318	0.790756	-0.0175666666666666;0.0175666666666666
far-1	III_-_9080654_9080667_9080701	III	-	9080701	9080654;9080667	0.912497	0.947331	-9.9999999999989e-05;0.0001
mrpl-44	III_-_9086734_9089026_9089160	III	-	9089160	9086734;9089026	0.00747878	0.0252973	0.0751666666666667;-0.0751666666666667
K04H4.2	III_-_9350589_9351181_9351239	III	-	9351239	9350589;9351181	0.519478	0.652742	-0.0178333333333335;0.0178333333333333
K04H4.2	III_-_9351366_9353474_9353525	III	-	9353525	9351366;9353474	0.250444	0.387235	-0.0260000000000001;0.026
fbxa-60	III_-_945077_945088_945129	III	-	945129	945077;945088	0.506219	0.641316	-0.0035;0.00349999999999995
rheb-1	III_-_9455631_9455641_9455683	III	-	9455683	9455631;9455641	0.388312	0.532497	0.00656666666666683;-0.00656666666666667
sod-4	III_-_9497321_9498370_9498447	III	-	9498447	9497321;9498370	3.11597e-32	4.31037e-30	-0.4609;0.4609
ced-7	III_-_9573643_9573649_9573694	III	-	9573694	9573643;9573649	0.946377	0.969966	0.00323333333333342;-0.00323333333333334
gei-13	III_-_9634258_9634309_9634699	III	-	9634699	9634258;9634309	0.255001	0.392591	0.0225;-0.0224999999999999
ech-6	III_-_9751742_9751746_9751967	III	-	9751967	9751742;9751746	0.104328	0.202267	-0.00263333333333333;0.00263333333333349
cyld-1	III_-_9902861_9902873_9903817	III	-	9903817	9902861;9902873	0.118145	0.222532	-0.00783333333333333;0.00783333333333347
sur-2	I_-_14783430_14783436_14783769	I	-	14783769	14783430;14783436	6.69839e-07	7.93279e-06	-0.176933333333333;0.176933333333333
sur-2	I_-_14785643_14785649_14785697	I	-	14785697	14785643;14785649	0.304059	0.446779	-0.0691666666666665;0.0691666666666667
gst-2	IV_-_10140306_10140633_10140684	IV	-	10140684	10140306;10140633	0.00689202	0.0236562	-0.205533333333333;0.205533333333333
ptp-4	IV_-_10190302_10192680_10193280	IV	-	10193280	10190302;10192680	0.820444	0.885715	-0.0147333333333334;0.0147333333333333
tram-1	IV_-_10220601_10220607_10220648	IV	-	10220648	10220601;10220607	0.956801	0.977004	-0.000133333333333208;0.000133333333333326
R11A8.1	IV_-_10356732_10356869_10356910	IV	-	10356910	10356732;10356869	0.0347568	0.0856645	-0.124966666666667;0.124966666666666
F13B12.1	IV_-_10423307_10423310_10423355	IV	-	10423355	10423307;10423310	0.109236	0.209664	-0.0068;0.00680000000000003
tax-6	IV_-_10494627_10494928_10495180	IV	-	10495180	10494627;10494928	0.00166098	0.00729657	-0.0696;0.0695999999999999
tax-6	IV_-_10495266_10496536_10496542_10497966	IV	-	10497966	10495266;10496536;10496542	7.33522e-49	2.04772e-46	0.192466666666667;-0.0078;-0.184633333333333
glb-19	IV_-_10642935_10642993_10643482	IV	-	10643482	10642935;10642993	0.2223	0.355167	0.0163999999999999;-0.0164
aex-5	I_-_14852553_14854575_14854620	I	-	14854620	14852553;14854575	0.000857816	0.00416557	-0.0455666666666669;0.0455666666666667
allo-1	IV_-_10696784_10696793_10697006	IV	-	10697006	10696784;10696793	0.590151	0.712898	0.000733333333333333;-0.000733333333333364
swt-3	IV_-_10779447_10779453_10779497	IV	-	10779497	10779447;10779453	0.312776	0.456303	-Inf;-Inf
csn-4	IV_-_1078111_1078115_1080385	IV	-	1080385	1078111;1078115	0.569734	0.696195	-0.00373333333333333;0.0037333333333337
csn-4	IV_-_1080799_1081460_1082734	IV	-	1082734	1080799;1081460	0.935168	0.962377	-0.00016666666666687;0.000166666666666669
mogs-1	IV_-_11018622_11018631_11018671	IV	-	11018671	11018622;11018631	0.221637	0.354401	-0.0405333333333331;0.0405333333333333
pigq-1	IV_-_11147129_11147136_11147176	IV	-	11147176	11147129;11147136	0.0007084	0.00354246	-0.0465000000000002;0.0465
NONE	IV_-_11226042_11226246_11226272	IV	-	11226272	11226042;11226246	0.939408	0.965033	Inf;Inf
mttu-1	IV_-_11296449_11296467_11296781	IV	-	11296781	11296449;11296467	0.163044	0.282591	0.0298333333333333;-0.0298333333333334
B0035.3	IV_-_11314869_11314874_11314920	IV	-	11314920	11314869;11314874	0.61534	0.733027	-0.00903333333333334;0.00903333333333334
sart-3	IV_-_11332320_11332328_11332368	IV	-	11332368	11332320;11332328	0.0679186	0.145754	0.0097;-0.00970000000000004
klp-12	IV_-_11346616_11347795_11350854	IV	-	11350854	11346616;11347795	0.222501	0.355353	-0.00723333333333331;0.00723333333333334
sms-1	IV_-_11485738_11485842_11485897	IV	-	11485897	11485738;11485842	0.668271	0.773802	-0.00256666666666661;0.00256666666666667
sec-24.1	IV_-_11566045_11566048_11566090	IV	-	11566090	11566045;11566048	0.660957	0.768495	-0.00136666666666667;0.00136666666666663
mars-1	IV_-_11633186_11633376_11633515	IV	-	11633515	11633186;11633376	0.0495318	0.11357	-0.00813333333333333;0.00813333333333334
dpy-20	IV_-_11698258_11698305_11698354	IV	-	11698354	11698258;11698305	0.371458	0.516232	0.0146666666666667;-0.0146666666666666
Y92H12A.5	I_-_1491480_1491489_1492384	I	-	1492384	1491480;1491489	0.000105487	0.000693192	-0.183366666666667;0.183366666666667
T12A7.2	IV_-_11757556_11757562_11757568_11757617	IV	-	11757617	11757556;11757562;11757568	0.526721	0.659162	0.0098;0.0168;-0.0265666666666666
H01G02.3	IV_-_11787705_11787798_11788927	IV	-	11788927	11787705;11787798	0.713626	0.809369	-0.0412333333333333;0.0412333333333335
par-5	IV_-_11821005_11821284_11821330	IV	-	11821330	11821005;11821284	0.00578947	0.0205366	0.00946666666666667;-0.00946666666666662
ech-2	IV_-_11856216_11856223_11856265	IV	-	11856265	11856216;11856223	4.93263e-06	4.66115e-05	-0.0840333333333332;0.0840333333333333
B0001.8	IV_-_12139147_12139153_12139205	IV	-	12139205	12139147;12139153	0.919337	0.951916	0.0077666666666667;-0.00776666666666668
B0001.3	IV_-_12145652_12145655_12145696	IV	-	12145696	12145652;12145655	0.0459379	0.106911	0.0462666666666667;-0.0462666666666666
B0001.7	IV_-_12152515_12152527_12152646	IV	-	12152646	12152515;12152527	0.840053	0.899653	-0.00206666666666666;0.00206666666666655
phy-2	IV_-_12212503_12212593_12213153	IV	-	12213153	12212503;12212593	0.937165	0.963456	-0.0003;0.000299999999999856
phy-2	IV_-_12213430_12213628_12213965	IV	-	12213965	12213430;12213628	0.159615	0.278646	0.00196666666666667;-0.00196666666666667
mlt-3	IV_-_12223892_12225071_12226366	IV	-	12226366	12223892;12225071	0.978301	0.990725	-6.66666666667703e-05;6.66666666666697e-05
C25G4.3	IV_-_12445086_12445162_12445748	IV	-	12445748	12445086;12445162	0.0106204	0.0334847	-0.0136666666666664;0.0136666666666667
efa-6	IV_-_12613623_12613629_12614048	IV	-	12614048	12613623;12613629	0.224939	0.358284	-0.00999999999999968;0.01
K08D8.3	IV_-_12904783_12904798_12904845	IV	-	12904845	12904783;12904798	0.266506	0.405642	0.0245;-0.0245
K08D8.4	IV_-_12907710_12907812_12907855	IV	-	12907855	12907710;12907812	0.105665	0.204298	0.0750666666666666;-0.0750666666666667
F55G11.1	IV_-_12946368_12946388_12946447	IV	-	12946447	12946368;12946388	0.0440911	0.103445	-0.162566666666667;0.162566666666667
F53H1.1	IV_-_1304540_1304586_1305952	IV	-	1305952	1304540;1304586	0.2498	0.386552	0.00683333333333333;-0.00683333333333336
prcc-1	IV_-_13092396_13093036_13093127	IV	-	13093127	13092396;13093036	0.759806	0.843231	0.00116666666666676;-0.00116666666666667
dli-1	IV_-_13097823_13097829_13097872	IV	-	13097872	13097823;13097829	0.598622	0.719424	-0.00886666666666658;0.00886666666666665
crld-1	IV_-_13150781_13151107_13151984	IV	-	13151984	13150781;13151107	0.43029	0.572662	0.0312333333333334;-0.0312333333333333
tag-115	IV_-_13238882_13238886_13239149	IV	-	13239149	13238882;13238886	0.866399	0.917689	-0.0058333333333333;0.00583333333333325
unc-26	IV_-_13269408_13269754_13270190	IV	-	13270190	13269408;13269754	0.90762	0.94431	-0.00256666666666661;0.00256666666666667
pab-1	I_-_10433705_10433708_10433755	I	-	10433755	10433705;10433708	0.725777	0.818545	-0.000433333333333333;0.000433333333333286
Y67H2A.10	IV_-_13286102_13286111_13286163	IV	-	13286163	13286102;13286111	0.00626148	0.021881	-0.162233333333333;0.162233333333333
emc-3	IV_-_13380838_13381256_13381431	IV	-	13381431	13380838;13381256	0.886169	0.930378	-0.000166666666666759;0.000166666666666667
Y62E10A.19	IV_-_13404161_13404243_13405575	IV	-	13405575	13404161;13404243	0.396217	0.54001	-0.00273333333333333;0.00273333333333325
F31C3.6	I_-_15055387_15055396_15055440	I	-	15055440	15055387;15055396	0.375148	0.519801	-0.0189666666666667;0.0189666666666666
lst-4	IV_-_14061598_14061602_14062160	IV	-	14062160	14061598;14061602	0.0953202	0.189053	-0.00596666666666667;0.00596666666666645
lst-4	IV_-_14063024_14063030_14063069	IV	-	14063069	14063024;14063030	0.754734	0.839376	-0.000800000000000023;0.000800000000000023
nkcc-1	IV_-_14113647_14114144_14114278	IV	-	14114278	14113647;14114144	0.00610201	0.0214076	-0.0381666666666669;0.0381666666666667
Y77E11A.7	IV_-_1415903_1415909_1417702	IV	-	1417702	1415903;1415909	0.0830163	0.170179	-0.0273666666666667;0.0273666666666667
pab-1	I_-_10434561_10434678_10434729	I	-	10434729	10434561;10434678	0.323856	0.467848	0.0002;-0.000200000000000089
tag-273	IV_-_14487971_14488292_14489578	IV	-	14489578	14487971;14488292	0.986816	0.997099	-0.00699999999999995;0.00700000000000001
glb-34	IV_-_14572347_14572353_14572406	IV	-	14572406	14572347;14572353	0.528406	0.660756	0.104133333333333;-0.104133333333333
Y57G11C.44	IV_-_14771188_14771202_14771242	IV	-	14771242	14771188;14771202	0.50753	0.642327	0.0984333333333333;-0.0984333333333333
nlp-56	IV_-_14784028_14784037_14784089	IV	-	14784089	14784028;14784037	0.176397	0.299638	-0.0616000000000001;0.0616
ccg-1	IV_-_15272522_15274256_15275709	IV	-	15275709	15272522;15274256	0.964228	0.981532	-0.000433333333333064;0.000433333333333333
Y73F8A.24	IV_-_15447340_15449526_15451077	IV	-	15451077	15447340;15449526	0.876209	0.924023	0.0032;-0.00319999999999998
Y73F8A.24	IV_-_15449196_15449208_15449265	IV	-	15449265	15449196;15449208	0.000477942	0.00253587	-0.288566666666667;0.288566666666667
ntl-11	IV_-_15467678_15467732_15468524	IV	-	15468524	15467678;15467732	0.369678	0.514483	0.0123;-0.0123000000000001
Y105C5A.8	IV_-_15616198_15616207_15616983	IV	-	15616983	15616198;15616207	0.450334	0.591422	-0.0144666666666667;0.0144666666666667
NONE	IV_-_15648212_15648247_15648294	IV	-	15648294	15648212;15648247	0.00191455	0.00823559	-0.0487333333333333;0.0487333333333333
jac-1	IV_-_15999308_15999314_15999762	IV	-	15999762	15999308;15999314	0.744274	0.832377	0.00773333333333326;-0.00773333333333334
Y7A9A.79	IV_-_16191198_16191833_16191861_16192801	IV	-	16192801	16191198;16191833;16191861	0.0246473	0.0653946	-0.0765;0.162733333333333;-0.0862
Y51H4A.7	IV_-_16536540_16537186_16538288	IV	-	16538288	16536540;16537186	0.0309117	0.0780813	-0.0181999999999999;0.0182
Y51H4A.8	IV_-_16575498_16577006_16578304	IV	-	16578304	16575498;16577006	0.000868275	0.00420754	-0.163233333333333;0.163233333333333
NONE	I_-_15062797_15063063_15069282	I	-	15069282	15062797;15063063	0.111575	0.213164	-0.0928666666666667;0.0928666666666667
Y116A8C.30	IV_-_17102206_17102245_17102302	IV	-	17102302	17102206;17102245	3.58952e-06	3.52569e-05	-0.169366666666667;0.169366666666667
C49C3.9	IV_-_17341117_17341125_17341164	IV	-	17341164	17341117;17341125	0.127938	0.236452	0.0375666666666667;-0.0375666666666666
Y41D4A.5	IV_-_1737643_1737646_1737690	IV	-	1737690	1737643;1737646	0.0625548	0.136552	-0.00793333333333333;0.00793333333333335
pdpr-1	I_-_10442182_10442190_10442228	I	-	10442228	10442182;10442190	0.499282	0.635307	-0.00183333333333335;0.00183333333333334
nas-6	IV_-_17487541_17487551_17488077	IV	-	17488077	17487541;17487551	0.847973	0.905081	-0.0038;0.00379999999999991
NONE	I_-_15063807_15070854_15071015	I	-	15071015	15063807;15070854	0.017345	0.0495064	-0.100466666666667;0.100466666666667
vha-11	IV_-_2312907_2312909_2313789	IV	-	2313789	2312907;2312909	7.69401e-10	1.56449e-08	0.0241666666666667;-0.0241666666666666
ppgn-1	IV_-_2339771_2339953_2342527	IV	-	2342527	2339771;2339953	0.19385	0.320748	0.0127666666666667;-0.0127666666666665
Y106G6H.6	I_-_10445400_10445415_10445526	I	-	10445526	10445400;10445415	0.102673	0.199889	-0.0480666666666666;0.0480666666666667
mdf-2	IV_-_2640679_2640686_2640742	IV	-	2640742	2640679;2640686	0.261989	0.400674	-0.0139000000000001;0.0139
egrh-3	IV_-_2680359_2680447_2683007	IV	-	2683007	2680359;2680447	0.0277773	0.071828	0.131166666666667;-0.131166666666667
egrh-3	IV_-_2686713_2686719_2687844	IV	-	2687844	2686713;2686719	0.81087	0.879086	-0.00166666666666665;0.00166666666666637
Y54G2A.12	IV_-_2777525_2781454_2782264	IV	-	2782264	2777525;2781454	0.547584	0.677566	0.023;-0.023
nprt-1	IV_-_2875341_2875383_2879260	IV	-	2879260	2875341;2875383	9.7524e-05	0.000648123	-0.0351;0.0350999999999999
Y54G2A.26	IV_-_2986734_2986740_2987600	IV	-	2987600	2986734;2986740	0.10675	0.205863	-0.0135;0.0135
Y54G2A.73	IV_-_3000756_3000783_3001592	IV	-	3001592	3000756;3000783	0.0970154	0.191522	-0.0242999999999999;0.0243
ndnf-1	IV_-_3025992_3026310_3027213	IV	-	3027213	3025992;3026310	0.0459376	0.106911	-0.0144333333333334;0.0144333333333333
eel-1	IV_-_3034028_3034037_3034086	IV	-	3034086	3034028;3034037	0.412137	0.555038	0.00306666666666655;-0.00306666666666667
eel-1	IV_-_3034979_3034988_3035029	IV	-	3035029	3034979;3034988	0.232147	0.366552	-0.0144;0.0144
eel-1	IV_-_3040091_3040100_3040496	IV	-	3040496	3040091;3040100	0.0823853	0.169138	-0.0449333333333334;0.0449333333333334
eel-1	IV_-_3048957_3048963_3049281	IV	-	3049281	3048957;3048963	0.175264	0.298326	-0.0262999999999999;0.0263
dsc-4	IV_-_317952_318130_318187	IV	-	318187	317952;318130	0.018049	0.0511093	-0.0109;0.0109
hrp-1	IV_-_3337363_3337414_3337434	IV	-	3337434	3337363;3337414	0.375705	0.520371	-0.00783333333333336;0.00783333333333334
hrp-1	IV_-_3338298_3338544_3338804	IV	-	3338804	3338298;3338544	0.0166611	0.0479502	0.099;-0.0990000000000001
B0546.3	IV_-_3381980_3381988_3382029	IV	-	3382029	3381980;3381988	0.997749	1	0.0282;-0.0282
Y37E11B.16	IV_-_3578930_3578954_3579584	IV	-	3579584	3578930;3578954	0.789325	0.864117	0.0468333333333333;-0.0468333333333333
cha-1	IV_-_3617775_3623485_3624630	IV	-	3624630	3617775;3623485	0.420804	0.563565	-0.0279333333333333;0.0279333333333334
fln-1	IV_-_369148_371090_371404	IV	-	371404	369148;371090	0.0570032	0.126707	0.1947;-0.1947
Y37E11AM.2	IV_-_3723529_3723538_3724064	IV	-	3724064	3723529;3723538	0.731891	0.823202	0.0130666666666663;-0.0130666666666667
fln-1	IV_-_374524_374530_374569	IV	-	374569	374524;374530	0.0211101	0.0578066	-0.1674;0.1674
W02C12.2	IV_-_4005900_4005971_4006588	IV	-	4006588	4005900;4005971	0.236809	0.371973	-0.007;0.0069999999999999
NONE	IV_-_4057418_4057422_4057466	IV	-	4057466	4057418;4057422	0.00494668	0.0180955	-0.103433333333333;0.103433333333333
kgb-1	IV_-_406560_406563_406731	IV	-	406731	406560;406563	0.994364	1	3.33333333333349e-05;-3.33333333336627e-05
kgb-1	IV_-_408035_408231_408684	IV	-	408684	408035;408231	0.262436	0.401163	0.00393333333333312;-0.00393333333333333
wapl-1	IV_-_4445418_4445424_4445462	IV	-	4445462	4445418;4445424	0.860938	0.914429	0.00366666666666682;-0.00366666666666668
M01H9.4	IV_-_4481725_4481734_4482555	IV	-	4482555	4481725;4481734	0.750559	0.83664	-0.0194000000000002;0.0194
gbb-2	IV_-_4495713_4495719_4496267	IV	-	4496267	4495713;4495719	0.335922	0.480417	0.0210666666666667;-0.0210666666666667
F19C7.8	IV_-_4612456_4612462_4613148	IV	-	4613148	4612456;4612462	0.673594	0.77775	-0.0121666666666667;0.0121666666666668
cif-1	IV_-_4708587_4708596_4709320	IV	-	4709320	4708587;4708596	0.213131	0.344497	-0.00349999999999995;0.0035
H06H21.8	IV_-_4817669_4817716_4817902	IV	-	4817902	4817669;4817716	0.296955	0.439149	-0.00776666666666667;0.00776666666666659
H06H21.8	IV_-_4819742_4819884_4820639	IV	-	4820639	4819742;4819884	0.000666563	0.00336557	-0.0186;0.0185999999999999
ivd-1	IV_-_5087888_5087902_5087940	IV	-	5087940	5087888;5087902	6.91631e-05	0.000479086	-0.0057666666666667;0.00576666666666667
pig-1	IV_-_514176_514185_514529	IV	-	514529	514176;514185	0.313673	0.457265	-0.0210999999999999;0.0211
hda-6	IV_-_5357422_5357809_5357874	IV	-	5357874	5357422;5357809	0.00755809	0.0255191	-0.137833333333333;0.137833333333333
hda-6	IV_-_5363804_5363810_5363852	IV	-	5363852	5363804;5363810	0.126145	0.233958	0.0146999999999999;-0.0147
spp-7	IV_-_5414779_5414791_5414842	IV	-	5414842	5414779;5414791	0.726434	0.819128	-0.0166999999999999;0.0167
C31H1.8	IV_-_5813607_5813613_5813654	IV	-	5813654	5813607;5813613	0.000280025	0.00161421	0.1105;-0.1105
mcu-1	IV_-_5938890_5938897_5939122	IV	-	5939122	5938890;5938897	0.22279	0.355668	-0.0132999999999999;0.0133
row-1	I_-_10476729_10476735_10476777	I	-	10476777	10476729;10476735	0.278351	0.418238	-0.0564;0.0564
F56C11.3	I_-_182616_182626_182670	I	-	182670	182616;182626	0.5203	0.6535	0.0187333333333334;-0.0187333333333333
sfrp-1	IV_-_6397888_6397897_6397975	IV	-	6397975	6397888;6397897	0.766275	0.84743	-0.00659999999999983;0.0066
lgc-10	IV_-_6448456_6448865_6449199	IV	-	6449199	6448456;6448865	6.13317e-05	0.000431124	0.243066666666667;-0.243066666666667
F38A5.2	IV_-_6585130_6585136_6585206	IV	-	6585206	6585130;6585136	0.752947	0.838032	0.00763333333333349;-0.00763333333333335
row-1	I_-_10477961_10477964_10478014	I	-	10478014	10477961;10477964	0.010644	0.033542	-0.0594;0.0593999999999998
hecd-1	IV_-_7141061_7141067_7141110	IV	-	7141110	7141061;7141067	0.155176	0.272894	-0.0343999999999999;0.0344
col-113	IV_-_7150789_7150801_7150878	IV	-	7150878	7150789;7150801	0.189577	0.315421	-0.0482;0.0482
Y51F10.7	I_-_1911944_1913322_1913434	I	-	1913434	1911944;1913322	1.9465e-07	2.59055e-06	-0.00329999999999997;0.0033
Y40C5A.4	IV_-_7350688_7351260_7351406	IV	-	7351406	7350688;7351260	0.0141947	0.0422205	0.0986666666666668;-0.0986666666666667
F13B6.3	IV_-_7462275_7462284_7462324	IV	-	7462324	7462275;7462284	0.0158129	0.045986	-0.0203;0.0202999999999999
spe-48	I_-_1953546_1953549_1953624_1955268	I	-	1955268	1953546;1953549;1953624	2.22239e-05	0.000176017	-0.0187666666666667;-0.1038;0.122566666666667
plc-4	IV_-_7512057_7512065_7512217	IV	-	7512217	7512057;7512065	0.716897	0.81181	0.0244;-0.0244
cdd-2	IV_-_7547652_7547664_7547747	IV	-	7547747	7547652;7547664	0.0497947	0.114059	0.00959999999999994;-0.0096
mus-101	I_-_10484686_10484698_10484735	I	-	10484735	10484686;10484698	0.153453	0.270603	0.0461666666666665;-0.0461666666666667
NONE	IV_-_7727226_7727277_7727327	IV	-	7727327	7727226;7727277	0.0738561	0.155465	0.0098;-0.00980000000000003
Y20F4.4	I_-_2036009_2039693_2040537	I	-	2040537	2036009;2039693	0.213634	0.345045	0.114733333333333;-0.114733333333333
sgo-1	IV_-_7795111_7795117_7795203	IV	-	7795203	7795111;7795117	0.199264	0.327345	-0.0717666666666666;0.0717666666666666
cdgs-1	IV_-_7814571_7814577_7815126	IV	-	7815126	7814571;7814577	0.181877	0.306417	-0.0163;0.0163
ilys-4	IV_-_7897019_7897025_7897189_7897359	IV	-	7897359	7897019;7897025;7897189	0.437262	0.579031	-0.00393333333333334;0.0163333333333335;-0.0124
rps-2	IV_-_7926168_7926185_7926233	IV	-	7926233	7926168;7926185	0.389957	0.534013	3.33333333333333e-05;-3.33333333332186e-05
exc-9	IV_-_7940017_7940024_7940271	IV	-	7940271	7940017;7940024	0.00982896	0.0314988	-0.0305666666666667;0.0305666666666665
skr-18	IV_-_795259_795299_795361	IV	-	795361	795259;795299	0.621652	0.737588	-0.00606666666666666;0.00606666666666667
nsy-7	IV_-_8085233_8085278_8085751	IV	-	8085751	8085233;8085278	0.597122	0.718229	-0.0190333333333333;0.0190333333333336
rabs-5	IV_-_8104670_8104676_8105162	IV	-	8105162	8104670;8104676	0.0563647	0.125625	-0.0507333333333335;0.0507333333333333
nhr-66	IV_-_8229062_8229068_8229247	IV	-	8229247	8229062;8229068	0.00154685	0.00686485	0.0687333333333334;-0.0687333333333334
K07H8.10	IV_-_8286918_8286936_8286948_8287008	IV	-	8287008	8286918;8286936;8286948	0.0014283	0.00641116	-0.000433333333333333;-0.000833333333333333;0.00126666666666664
K07H8.10	IV_-_8288211_8288448_8288547	IV	-	8288547	8288211;8288448	1.44825e-06	1.58923e-05	0.0140333333333333;-0.0140333333333332
oat-1	IV_-_8463816_8465007_8465236	IV	-	8465236	8463816;8465007	0.000171874	0.00106254	0.0137333333333333;-0.0137333333333334
tag-77	IV_-_8503971_8503977_8504055	IV	-	8504055	8503971;8503977	0.766779	0.847814	0.0245666666666668;-0.0245666666666667
cyp-33E1	IV_-_8645996_8646040_8646579_8646629	IV	-	8646629	8645996;8646040;8646579	0.226215	0.359747	-0.000499999999999997;-0.0219666666666666;0.0224666666666667
rcor-1	I_-_21139_24384_24649	I	-	24649	21139;24384	0.0021018	0.00890634	0.0928666666666664;-0.0928666666666666
C09G9.1	IV_-_8862485_8862501_8863497_8863847	IV	-	8863847	8862485;8862501;8863497	2.99446e-15	1.24009e-13	-0.225966666666667;-0.0320333333333333;0.258
icln-1	IV_-_9095480_9095485_9095528	IV	-	9095528	9095480;9095485	0.92939	0.958565	0.000466666666666667;-0.000466666666666726
flh-1	IV_-_9262602_9262611_9262656	IV	-	9262656	9262602;9262611	0.268092	0.407399	-0.0643333333333334;0.0643333333333334
flh-1	IV_-_9263410_9263428_9263475	IV	-	9263475	9263410;9263428	0.917231	0.950393	-0.0142666666666667;0.0142666666666668
vps-26	IV_-_9341003_9341009_9341352	IV	-	9341352	9341003;9341009	0.128907	0.237824	0.0423999999999999;-0.0424
pezo-1	IV_-_9363968_9363974_9364020	IV	-	9364020	9363968;9363974	0.797172	0.8693	0.0146333333333333;-0.0146333333333333
nhr-34	IV_-_9664794_9664801_9664944	IV	-	9664944	9664794;9664801	0.75315	0.838157	0.00190000000000001;-0.0019
cka-1	IV_-_9732891_9732900_9732945	IV	-	9732945	9732891;9732900	0.027626	0.0715284	-0.0247666666666666;0.0247666666666667
pis-1	IV_-_9796245_9796251_9796296	IV	-	9796296	9796245;9796251	0.3474	0.492365	-0.0319333333333335;0.0319333333333334
egl-20	IV_-_9813087_9813102_9813180	IV	-	9813180	9813087;9813102	0.818795	0.884718	0.0190333333333333;-0.0190333333333332
catp-6	IV_-_9817830_9817842_9817896	IV	-	9817896	9817830;9817842	0.0426975	0.100874	-0.00393333333333333;0.00393333333333323
egrh-2	IV_-_984812_984822_985666	IV	-	985666	984812;984822	0.997465	1	0.0220333333333334;-0.0220333333333333
F25H8.1	IV_-_9932025_9932028_9932073	IV	-	9932073	9932025;9932028	0.178238	0.301925	0.0096;-0.00959999999999994
gon-1	IV_-_9945618_9945621_9945683	IV	-	9945683	9945618;9945621	0.602614	0.72251	0.0103;-0.0103
pyp-1	IV_-_9995857_9995859_9995902	IV	-	9995902	9995857;9995859	0.401861	0.545249	-0.000666666666666666;0.000666666666666926
pyp-1	IV_-_9996791_9997963_9998832	IV	-	9998832	9996791;9997963	0.506083	0.641197	-0.0275333333333333;0.0275333333333333
nhr-12	V_-_10082676_10082685_10082694_10082743	V	-	10082743	10082676;10082685;10082694	0.126274	0.234152	-0.0687;-0.0472333333333333;0.1159
wdr-20	V_-_10130877_10130885_10130894_10130929	V	-	10130929	10130877;10130885;10130894	0.00661283	0.0228981	-0.0526333333333333;0.0527;-3.33333333333297e-05
wdr-20	V_-_10133963_10133973_10134059	V	-	10134059	10133963;10133973	0.397652	0.541277	0.00646666666666662;-0.00646666666666667
nol-56	V_-_10352129_10352518_10352567	V	-	10352567	10352129;10352518	8.6649e-05	0.000584994	0.00466666666666667;-0.00466666666666682
F22E12.3	V_-_10460328_10460334_10462494	V	-	10462494	10460328;10460334	1	1	Inf;Inf
Y32F6B.1	V_-_10481792_10481801_10481886	V	-	10481886	10481792;10481801	0.256928	0.394915	0.00790000000000002;-0.0079
nra-4	V_-_1048406_1048412_1048459	V	-	1048459	1048406;1048412	0.615231	0.732916	0.00483333333333347;-0.00483333333333333
C35A5.8	V_-_10523530_10523536_10523577	V	-	10523577	10523530;10523536	0.211791	0.342916	-0.00856666666666667;0.00856666666666661
mics-1	V_-_10578137_10578209_10578256	V	-	10578256	10578137;10578209	0.414184	0.55698	-0.0234;0.0234
erh-1	V_-_10578854_10578864_10578934	V	-	10578934	10578854;10578864	0.591564	0.713953	0.00553333333333333;-0.00553333333333317
aat-5	I_-_2573933_2573941_2573997	I	-	2573997	2573933;2573941	0.140777	0.253754	-0.0283666666666667;0.0283666666666665
saeg-1	V_-_10855121_10855124_10855171	V	-	10855171	10855121;10855124	0.288213	0.429177	-0.00676666666666667;0.0067666666666667
nas-31	V_-_10919065_10919318_10919362	V	-	10919362	10919065;10919318	0.147734	0.263131	0.1351;-0.1351
pptr-2	V_-_11029270_11029282_11029320	V	-	11029320	11029270;11029282	0.836825	0.897274	0.00293333333333345;-0.00293333333333334
pak-2	V_-_11038980_11038986_11039026	V	-	11039026	11038980;11038986	0.623508	0.738731	0.0181333333333332;-0.0181333333333333
act-3	V_-_11072058_11076946_11082226	V	-	11082226	11072058;11076946	0.924821	0.955587	0.0656666666666667;-0.0656666666666667
act-3	V_-_11072780_11077667_11081584	V	-	11081584	11072780;11077667	0.479746	0.617875	-0.0111;0.0111
cars-1	I_-_2627196_2627199_2628089	I	-	2628089	2627196;2627199	0.0396436	0.0952076	-0.0211333333333333;0.0211333333333334
act-2	V_-_11073005_11077892_11077936	V	-	11077936	11073005;11077892	0.00386196	0.0147687	-0.000733333333333333;0.000733333333333364
tmed-10	V_-_11324403_11324548_11326282	V	-	11326282	11324403;11324548	0.234226	0.368946	-0.000899999999999901;0.0009
cpr-5	V_-_1133020_1133026_1133067	V	-	1133067	1133020;1133026	0.495471	0.631671	0.000266666666666526;-0.000266666666666667
dop-5	V_-_11363931_11363937_11364027	V	-	11364027	11363931;11363937	0.982186	0.993592	-0.0292666666666667;0.0292666666666667
C55A6.1	V_-_11504348_11504395_11504441	V	-	11504441	11504348;11504395	0.0319354	0.0800605	-0.00826666666666687;0.00826666666666667
pms-2	V_-_11572057_11572063_11572774	V	-	11572774	11572057;11572063	0.891606	0.933823	Inf;Inf
sop-3	I_-_2765345_2765447_2765638	I	-	2765638	2765345;2765447	0.240594	0.37621	-0.0780333333333333;0.0780333333333333
sop-3	I_-_2765677_2765695_2765736	I	-	2765736	2765677;2765695	0.0644267	0.139814	-0.0714666666666666;0.0715
F58H1.7	V_-_11964390_11964396_11964710	V	-	11964710	11964390;11964396	0.431529	0.573816	-0.0375666666666667;0.0375666666666667
cyl-1	V_-_11993388_11993393_11993447	V	-	11993447	11993388;11993393	0.188105	0.313695	0.0044;-0.00439999999999996
NONE	V_-_1200991_1200998_1205514	V	-	1205514	1200991;1200998	0.187917	0.313515	-Inf;-Inf
pqn-53	V_-_12063678_12063684_12063820	V	-	12063820	12063678;12063684	0.843463	0.902033	-0.00113333333333334;0.00113333333333321
C27A7.5	V_-_12158175_12159638_12160296	V	-	12160296	12158175;12159638	9.02304e-06	7.94181e-05	-0.1544;0.1544
C27A7.5	V_-_12160437_12160443_12160857	V	-	12160857	12160437;12160443	0.747394	0.834438	-0.0185666666666667;0.0185666666666667
rskd-1	V_-_12284471_12284479_12284521	V	-	12284521	12284471;12284479	0.143442	0.257396	0.0108666666666667;-0.0108666666666666
egl-10	V_-_12458103_12458112_12459368	V	-	12459368	12458103;12458112	0.883281	0.928861	-0.00493333333333335;0.00493333333333332
F45D3.4	V_-_12552906_12553023_12553077	V	-	12553077	12552906;12553023	0.0642108	0.139439	0.0244666666666667;-0.0244666666666669
C30D11.5	V_-_1263602_1263613_1263654	V	-	1263654	1263602;1263613	0.878453	0.925612	3.33333333333297e-05;-3.33333333333333e-05
W03F9.2	V_-_127838_127852_127893	V	-	127893	127838;127852	0.241323	0.377022	0.0416000000000001;-0.0416
ugt-5	V_-_12791930_12791940_12791986	V	-	12791986	12791930;12791940	0.521279	0.654491	0.00520000000000032;-0.0052
ugt-5	V_-_12792399_12792514_12792766	V	-	12792766	12792399;12792514	0.00685276	0.0235529	-0.0322666666666667;0.0322666666666666
Y71F9AL.12	I_-_2872753_2872762_2873113	I	-	2873113	2872753;2872762	0.388627	0.532774	-0.0241999999999999;0.0242
C44H9.5	V_-_12847493_12847502_12847553	V	-	12847553	12847493;12847502	0.269047	0.408368	-0.0368999999999999;0.0369
C44H9.5	V_-_12849472_12849518_12849742	V	-	12849742	12849472;12849518	0.284729	0.425373	-0.0145333333333334;0.0145333333333333
T16G1.6	V_-_12936514_12936523_12936567	V	-	12936567	12936514;12936523	0.0017798	0.00773206	-0.0366333333333333;0.0366333333333334
T16G1.9	V_-_12949176_12949188_12949226	V	-	12949226	12949176;12949188	0.551571	0.680774	0.0121000000000001;-0.0121
mpst-7	V_-_12959757_12959764_12960348	V	-	12960348	12959757;12959764	0.0302134	0.0767062	0.00980000000000003;-0.0098
F16B3.3	V_-_1316901_1316919_1316962	V	-	1316962	1316901;1316919	0.756402	0.840525	0.0516000000000002;-0.0516
col-159	V_-_13199315_13202099_13202155	V	-	13202155	13199315;13202099	1.73764e-06	1.85925e-05	0.0219666666666667;-0.0219666666666667
parp-1	I_-_2908235_2909992_2910379	I	-	2910379	2908235;2909992	0.0919102	0.18384	0.0535;-0.0535
nhr-129	V_-_13329844_13329946_13330001	V	-	13330001	13329844;13329946	0.0467838	0.108428	-0.0586333333333333;0.0586333333333333
mes-4	V_-_13434838_13434943_13435115	V	-	13435115	13434838;13434943	0.0397175	0.0953306	0.0450333333333333;-0.0450333333333333
eea-1	V_-_13497045_13497051_13497091	V	-	13497091	13497045;13497051	0.0379311	0.0918565	-0.0181333333333333;0.0181333333333333
frpr-5	V_-_13532170_13532182_13532237	V	-	13532237	13532170;13532182	0.0213922	0.0583894	-0.109933333333333;0.109933333333333
C56A3.6	V_-_13554635_13555172_13555180_13555701	V	-	13555701	13554635;13555172;13555180	0.0161217	0.0467023	-0.1243;0.00733333333333333;0.116933333333333
C56A3.6	V_-_13556157_13556163_13556205	V	-	13556205	13556157;13556163	0.203821	0.333124	-0.00800000000000001;0.008
F53F4.10	V_-_13624895_13624902_13624938	V	-	13624938	13624895;13624902	0.118198	0.222614	-0.000566666666666715;0.000566666666666666
lpin-1	V_-_13652534_13652540_13652640	V	-	13652640	13652534;13652540	0.406352	0.549531	-0.00126666666666664;0.00126666666666667
cld-9	V_-_13749611_13749617_13749657	V	-	13749657	13749611;13749617	0.666518	0.772521	0.00543333333333351;-0.00543333333333334
F53C11.4	V_-_13785613_13785622_13785661	V	-	13785661	13785613;13785622	3.2343e-05	0.000244743	-0.0484333333333336;0.0484333333333333
vps-39	V_-_14036902_14036911_14036954	V	-	14036954	14036902;14036911	0.0384814	0.0929317	-0.0396666666666666;0.0396666666666667
D1086.2	V_-_14097301_14097622_14097715	V	-	14097715	14097301;14097622	0.0963145	0.19052	-0.0384666666666666;0.0384666666666667
D1086.2	V_-_14097995_14098169_14098502	V	-	14098502	14097995;14098169	0.0703892	0.149739	-0.0450666666666666;0.0450666666666667
cest-2.2	V_-_14174916_14174922_14175230	V	-	14175230	14174916;14174922	0.0656905	0.141954	-0.0884999999999999;0.0885
F47B8.3	V_-_14321795_14321799_14321848	V	-	14321848	14321795;14321799	0.308715	0.451768	-0.00496666666666667;0.00496666666666656
F47B8.5	V_-_14326552_14326558_14327059	V	-	14327059	14326552;14326558	0.368772	0.513561	-0.0459333333333334;0.0459333333333334
NONE	V_-_14408235_14408356_14409092	V	-	14409092	14408235;14408356	0.156383	0.274474	-0.316666666666667;0.316666666666667
C53A5.16	V_-_14522189_14522195_14522237	V	-	14522237	14522189;14522195	0.492593	0.6293	-0.0155;0.0155
C53A5.6	V_-_14544396_14544405_14544495	V	-	14544495	14544396;14544405	0.0357711	0.0876775	-0.0516666666666665;0.0516666666666667
C53A5.6	V_-_14545471_14545480_14545519	V	-	14545519	14545471;14545480	0.0184943	0.0521411	-0.132133333333333;0.132133333333333
slc-25A29	V_-_14656402_14656410_14656701	V	-	14656701	14656402;14656410	0.701211	0.799052	-0.00356666666666683;0.00356666666666668
unc-61	V_-_14731718_14731730_14731773	V	-	14731773	14731718;14731730	0.152391	0.269282	-0.0458333333333333;0.0458333333333334
unc-61	V_-_14733773_14733779_14733822	V	-	14733822	14733773;14733779	0.0408204	0.0974629	-0.0902000000000001;0.0901999999999999
C53D5.5	I_-_306608_306651_307089	I	-	307089	306608;306651	0.378389	0.522993	-0.00483333333333347;0.00483333333333334
rin-1	V_-_14813303_14813309_14814161	V	-	14814161	14813303;14813309	0.72939	0.821502	0.000866666666666668;-0.000866666666666682
ret-1	V_-_14830110_14830122_14830165	V	-	14830165	14830110;14830122	0.0240948	0.0642042	-0.0143333333333332;0.0143333333333333
arx-7	I_-_3069968_3069971_3070054	I	-	3070054	3069968;3069971	0.136086	0.247668	0.00483333333333333;-0.00483333333333336
zmp-4	V_-_14920665_14920668_14920864	V	-	14920864	14920665;14920668	0.529327	0.661565	0.00196666666666667;-0.00196666666666667
fib-1	V_-_15001619_15001649_15001695	V	-	15001695	15001619;15001649	0.883544	0.929053	-3.33333333333333e-05;3.33333333333297e-05
mdt-28	V_-_15575068_15575074_15575337	V	-	15575337	15575068;15575074	0.184387	0.309411	-0.0553666666666667;0.0553666666666666
F28F8.9	V_-_15578157_15578168_15578218	V	-	15578218	15578157;15578168	6.35498e-05	0.000444791	-0.203433333333333;0.203433333333333
vbh-1	I_-_3160107_3160113_3160153	I	-	3160153	3160107;3160113	0.694192	0.793938	-0.000700000000000145;0.000699999999999992
nhr-84	V_-_15878304_15878384_15878737	V	-	15878737	15878304;15878384	0.182587	0.307232	-0.0122;0.0121999999999999
cgt-1	V_-_15888678_15888750_15888801	V	-	15888801	15888678;15888750	0.0138947	0.0415632	-0.0366;0.0366
vbh-1	I_-_3161693_3161702_3161737	I	-	3161737	3161693;3161702	0.485992	0.623229	-0.0396;0.0395999999999999
nhr-50	V_-_15999636_15999660_16000468	V	-	16000468	15999636;15999660	0.00576978	0.0204855	0.197266666666667;-0.197266666666667
nhr-179	V_-_1616476_1616773_1616822_1616829_1617447	V	-	1617447	1616476;1616773;1616822;1616829	0.223267	0.356221	-0.082;-0.0744333333333333;0.0686333333333334;0.0877999999999999
rom-5	I_-_3220805_3220829_3220939	I	-	3220939	3220805;3220829	2.7754e-05	0.000213859	0.163833333333333;-0.163833333333333
clec-31	V_-_16856989_16856999_16857051	V	-	16857051	16856989;16856999	0.00536112	0.0193068	-0.170766666666667;0.170766666666667
F20E11.17	V_-_17207674_17469041_17469168	V	-	17469168	17207674;17469041	0.865178	0.91694	-Inf;-Inf
C18D4.6	V_-_17535932_17537052_17537106	V	-	17537106	17535932;17537052	0.0636438	0.138537	-0.1127;0.1127
Y6G8.2	V_-_17596358_17597144_17597941	V	-	17597941	17596358;17597144	0.0595986	0.131304	-0.25;0.25
edc-4	I_-_3340596_3340599_3340605_3340646	I	-	3340646	3340596;3340599;3340605	0.137774	0.249866	-0.0130333333333333;-0.0350666666666667;0.0480333333333333
edc-4	I_-_3343623_3343629_3344571	I	-	3344571	3343623;3343629	0.760666	0.843686	0.00166666666666671;-0.00166666666666668
nova-1	V_-_18066307_18070289_18071861	V	-	18071861	18066307;18070289	0.983757	0.994813	0.000399999999999999;-0.000400000000000067
F16H6.7	V_-_18208601_18208630_18209075	V	-	18209075	18208601;18208630	0.00490569	0.0179711	0.0638000000000002;-0.0638
B0462.5	V_-_18322850_18322877_18323162	V	-	18323162	18322850;18322877	0.534366	0.66587	-0.00376666666666668;0.00376666666666658
Y69H2.3	V_-_18659517_18660965_18660980_18661086	V	-	18661086	18659517;18660965;18660980	0.0639141	0.13894	-0.1427;-0.0148666666666666;0.157533333333333
Y39B6A.43	V_-_18966853_18966862_18967505	V	-	18967505	18966853;18966862	0.074891	0.157123	-0.107633333333333;0.107633333333333
nhr-95	V_-_19077213_19078620_19078705	V	-	19078705	19077213;19078620	0.876605	0.924246	-0.00910000000000001;0.00909999999999989
bed-1	V_-_19121928_19121934_19121982	V	-	19121982	19121928;19121934	0.488271	0.625245	-0.0385666666666667;0.0385666666666666
Y39B6A.3	V_-_19189845_19189851_19189898	V	-	19189898	19189845;19189851	0.108895	0.209153	-0.0442666666666666;0.0442666666666667
F55C9.3	V_-_19287614_19287617_19288062	V	-	19288062	19287614;19287617	0.32654	0.470675	0.1316;-0.1316
M04C3.1	V_-_19444732_19444742_19444849	V	-	19444849	19444732;19444742	0.177719	0.301255	0.0605000000000001;-0.0605
Y43F8B.1	V_-_19545703_19545775_19546154	V	-	19546154	19545703;19545775	0.288985	0.430035	0.0114666666666666;-0.0114666666666667
hsp-12.1	I_-_10581827_10581836_10582415	I	-	10582415	10581827;10581836	0.985577	0.996261	0.00240000000000007;-0.00240000000000001
gly-4	V_-_19883047_19883435_19887178	V	-	19887178	19883047;19883435	3.70056e-08	5.70485e-07	-0.0172333333333333;0.0172333333333333
fars-2	V_-_19905258_19905269_19905981	V	-	19905981	19905258;19905269	0.323584	0.467533	-0.0073;0.00729999999999986
fre-1	V_-_20082309_20082318_20083095	V	-	20083095	20082309;20082318	0.00102405	0.00484831	-0.0719;0.0719
ncx-1	V_-_20106005_20106016_20108303	V	-	20108303	20106005;20106016	0.00106116	0.00499644	-0.00726666666666667;0.00726666666666664
F19B2.5	V_-_20163430_20163455_20163579_20163673	V	-	20163673	20163430;20163455;20163579	0.0210296	0.0576306	-0.0827666666666663;0.0640333333333333;0.0187666666666667
swsn-1	V_-_20240007_20240016_20241258	V	-	20241258	20240007;20240016	0.31229	0.455878	-0.0115666666666665;0.0115666666666667
mdt-17	V_-_20254992_20255001_20256306	V	-	20256306	20254992;20255001	0.0944912	0.187795	-0.0832333333333334;0.0832333333333334
pqn-94	V_-_20278924_20278965_20279749	V	-	20279749	20278924;20278965	0.534056	0.665687	0.00133333333333341;-0.00133333333333333
F48F5.6	V_-_20448496_20449959_20451798	V	-	20451798	20448496;20449959	0.956338	0.976667	0.0944333333333334;-0.0944333333333333
Y47G6A.19	I_-_3523543_3524769_3525841	I	-	3525841	3523543;3524769	0.228029	0.361787	0.0137666666666666;-0.0137666666666667
B0250.7	V_-_20475100_20475106_20475146	V	-	20475146	20475100;20475106	0.233852	0.36849	0.0640333333333334;-0.0640333333333334
Y47G6A.19	I_-_3526742_3526754_3527352	I	-	3527352	3526742;3526754	0.0515208	0.117196	-0.0065;0.00650000000000006
nhr-86	V_-_2062508_2062517_2063329	V	-	2063329	2062508;2062517	0.00960048	0.0309536	-0.0739;0.0739000000000001
ipla-3	V_-_20727305_20727311_20727359	V	-	20727359	20727305;20727311	0.0538529	0.12124	-0.0857666666666667;0.0857666666666667
Y44A6D.3	V_-_20791348_20791357_20791404	V	-	20791404	20791348;20791357	0.550248	0.679739	-0.0145333333333333;0.0145333333333333
Y44A6D.3	V_-_20792297_20792300_20792342	V	-	20792342	20792297;20792300	0.341908	0.486995	-0.0241333333333333;0.0241333333333333
lpd-3	I_-_3580759_3580765_3581845	I	-	3581845	3580759;3580765	0.000126643	0.000814313	-0.180266666666667;0.180266666666667
lpd-3	I_-_3598756_3598762_3598808	I	-	3598808	3598756;3598762	0.000266304	0.00154492	-0.241833333333333;0.241833333333333
jmjc-1	I_-_3634331_3635081_3635412	I	-	3635412	3634331;3635081	0.822639	0.887195	0.0104666666666665;-0.0104666666666667
ketn-1	V_-_2782585_2783252_2783364	V	-	2783364	2782585;2783252	0.445272	0.58652	-0.00743333333333333;0.0074333333333334
ccb-1	I_-_3643430_3643456_3643748	I	-	3643748	3643430;3643456	0.286186	0.426972	-0.00376666666666667;0.0037666666666667
chpf-2	V_-_3038674_3038724_3039265	V	-	3039265	3038674;3038724	0.0672307	0.144559	-0.0891333333333334;0.0891333333333333
phf-10	V_-_306455_307579_308571	V	-	308571	306455;307579	0.300105	0.442624	-0.0219999999999999;0.022
smp-2	I_-_3668739_3669004_3669056	I	-	3669056	3668739;3669004	0.0989881	0.194406	-0.00900000000000001;0.009
R08F11.1	V_-_3780348_3780375_3780561	V	-	3780561	3780348;3780375	0.0331766	0.0825956	0.0391000000000001;-0.0391
nhr-124	V_-_3881136_3882339_3882519	V	-	3882519	3881136;3882339	0.4341	0.575945	-0.117133333333333;0.117133333333333
Y45G5AM.7	V_-_4168041_4168052_4168807	V	-	4168807	4168041;4168052	0.86244	0.915378	0.00166666666666667;-0.00166666666666671
coh-4	V_-_4170391_4170401_4171528	V	-	4171528	4170391;4170401	0.0822175	0.168922	0.0361666666666667;-0.0361666666666667
nhr-125	V_-_4322766_4323138_4323184	V	-	4323184	4322766;4323138	0.372255	0.517029	-0.0833666666666667;0.0833666666666667
R119.2	I_-_372707_372713_373329	I	-	373329	372707;372713	0.154649	0.272184	-0.0426333333333332;0.0426333333333333
Y47D7A.13	V_-_4435521_4435563_4435604	V	-	4435604	4435521;4435563	0.102824	0.200151	-0.0496666666666667;0.0496666666666669
rft-1	V_-_4440995_4441002_4441455	V	-	4441455	4440995;4441002	0.535606	0.66697	0.0276;-0.0275999999999998
sos-1	V_-_4518544_4518551_4518597	V	-	4518597	4518544;4518551	0.112351	0.214231	-0.00793333333333346;0.00793333333333333
sut-2	V_-_4562936_4562942_4564365	V	-	4564365	4562936;4562942	0.0128232	0.0389207	-0.1794;0.1794
Y61A9LA.11	V_-_4606142_4606148_4606764	V	-	4606764	4606142;4606148	0.00123616	0.00568699	-0.0324333333333332;0.0324333333333333
ZC266.1	V_-_4696575_4696584_4696637	V	-	4696637	4696575;4696584	0.331043	0.475613	-0.162;0.162
C04F5.9	V_-_5117917_5117924_5118899	V	-	5118899	5117917;5117924	0.367691	0.51254	-0.0380666666666667;0.0380666666666666
unc-11	I_-_3800026_3800032_3800190	I	-	3800190	3800026;3800032	0.0248913	0.0659172	-0.0545999999999999;0.0546
grl-18	V_-_5487198_5487204_5487246	V	-	5487246	5487198;5487204	0.237873	0.373253	0.139433333333333;-0.139433333333333
C24G6.8	V_-_5535863_5535870_5535912	V	-	5535912	5535863;5535870	0.575376	0.700896	0.000299999999999856;-0.000299999999999998
klc-2	V_-_5576694_5577261_5577886	V	-	5577886	5576694;5577261	2.36147e-06	2.43455e-05	-0.113933333333333;0.113933333333333
F25B4.5	V_-_5681675_5682011_5682206	V	-	5682206	5681675;5682011	1.28972e-07	1.78515e-06	-0.100566666666667;0.100566666666667
F25B4.5	V_-_5682285_5682293_5682567	V	-	5682567	5682285;5682293	0.292096	0.433527	-0.00476666666666659;0.00476666666666667
F26F12.3	V_-_5842730_5843654_5843896	V	-	5843896	5842730;5843654	0.51017	0.644612	0.001033333333333;-0.00103333333333333
C04E6.11	V_-_5916812_5916815_5916875	V	-	5916875	5916812;5916815	0.322913	0.466768	-0.0479333333333333;0.0479333333333332
M03F8.6	V_-_5954235_5954241_5954363	V	-	5954363	5954235;5954241	0.619732	0.736358	0.0235;-0.0235000000000001
fut-8	V_-_5990071_5990077_5990141	V	-	5990141	5990071;5990077	0.145228	0.259817	0.0208666666666667;-0.0208666666666667
NONE	V_-_6011246_6011341_6012007	V	-	6012007	6011246;6011341	0.0483488	0.111358	0.2684;-0.2684
pgap-3	V_-_6047284_6047292_6047334	V	-	6047334	6047284;6047292	2.69498e-08	4.27114e-07	-0.0726;0.0726
jamp-1	V_-_6048669_6048680_6048881	V	-	6048881	6048669;6048680	0.0102004	0.0324275	-0.0327333333333334;0.0327333333333333
crt-1	V_-_6099408_6099414_6099468	V	-	6099468	6099408;6099414	0.191827	0.31818	-6.66666666666667e-05;6.66666666666593e-05
mrck-1	V_-_6258924_6258935_6258979	V	-	6258979	6258924;6258935	0.00584129	0.0206691	-0.0193666666666664;0.0193666666666667
mrck-1	V_-_6264966_6264972_6265035	V	-	6265035	6264966;6264972	0.723749	0.817055	0.000933333333333231;-0.000933333333333335
fut-2	V_-_6574268_6574440_6574492	V	-	6574492	6574268;6574440	0.00321128	0.0126704	-0.1359;0.1359
[truncated: 1,665 more rows]

## Sheet: Intron retention
Gene	AS_event_ID	chromosome	strand	retained_intron_start	retained_intron_end	pvalue	qvalue	deltaPSI_control-treatment
[truncated: 1,633 more rows]

[truncated: 2 more sheets: composite, mutually exclusive]
